# Supplementary material for: Comparative Transcriptome Analysis Revealed Candidate Gene Modules Involved in Salt Stress Response in Sweet Basil and Overexpression of ObWRKY16 and ObPAL2 Enhanced Salt Tolerance of Transgenic Arabidopsis
Source: Plants (Basel). 2024 May 28;13(11):1487. doi: 10.3390/plants13111487 (PMC11174604; doi:10.3390/plants13111487)
Supplement: Supplementary file 1 [file plants-13-01487-s001.zip › Table S1.xlsx]

## Sheet: Sheet1
GO:0003700	DNA-binding transcription factor activity	0.0598	0.0273	2.19	4.77475e-08	1.18364e-05	BMK_Unigene_001927;BMK_Unigene_005790;BMK_Unigene_008747;BMK_Unigene_010716;BMK_Unigene_016855;BMK_Unigene_022538;BMK_Unigene_025470;BMK_Unigene_029209;BMK_Unigene_109075;BMK_Unigene_110294;BMK_Unigene_111640;BMK_Unigene_115274;BMK_Unigene_115955;BMK_Unigene_117575;BMK_Unigene_119757;BMK_Unigene_127605;BMK_Unigene_132272;BMK_Unigene_135323;BMK_Unigene_135655;BMK_Unigene_144966;BMK_Unigene_145143;…	56	up&down
GO:0015979	photosynthesis	0.0169	0.0041	4.15	0.000699231	0.0321513	BMK_Unigene_013821;BMK_Unigene_072965;BMK_Unigene_101123;BMK_Unigene_101433;BMK_Unigene_299952;BMK_Unigene_411548;BMK_Unigene_437517;BMK_Unigene_474576	8	up
GO:0009739	response to gibberellin	0.0104	0.0015	7.13	0.000618812	0.0558769	BMK_Unigene_113362;BMK_Unigene_311348;BMK_Unigene_438910;BMK_Unigene_471365;BMK_Unigene_472061	5	up&down
GO:0007017	microtubule-based process	0.027	0.0087	3.09	0.0003358	0.0461258	BMK_Unigene_026797;BMK_Unigene_041141;BMK_Unigene_118941;BMK_Unigene_155202;BMK_Unigene_157750;BMK_Unigene_157991;BMK_Unigene_158327;BMK_Unigene_304377;BMK_Unigene_310832;BMK_Unigene_311662;BMK_Unigene_313910;BMK_Unigene_441897;BMK_Unigene_443057	13	down
GO:0031109	microtubule polymerization or depolymerization	0.0062	0.0004	14.56	0.000937343	0.0628842	BMK_Unigene_041141;BMK_Unigene_155202;BMK_Unigene_157750	3	down
GO:0010333	terpene synthase activity	0.0096	0.0026	3.74	0.00069362	0.0286575	BMK_Unigene_007986;BMK_Unigene_113593;BMK_Unigene_114926;BMK_Unigene_115512;BMK_Unigene_115513;BMK_Unigene_157373;BMK_Unigene_310745;BMK_Unigene_470719;BMK_Unigene_481098	9	up&down
GO:0005200	structural constituent of cytoskeleton	0.0021	0.0022	0.96	0.622929	0.789877	BMK_Unigene_118941;BMK_Unigene_156748	2	up
GO:0016491	oxidoreductase activity	0.0577	0.0381	1.51	0.00180114	0.0558117	BMK_Unigene_004177;BMK_Unigene_008922;BMK_Unigene_010365;BMK_Unigene_026199;BMK_Unigene_026312;BMK_Unigene_040172;BMK_Unigene_043512;BMK_Unigene_093327;BMK_Unigene_109857;BMK_Unigene_111616;BMK_Unigene_113242;BMK_Unigene_113936;BMK_Unigene_114024;BMK_Unigene_114995;BMK_Unigene_117408;BMK_Unigene_118242;BMK_Unigene_118973;BMK_Unigene_119070;BMK_Unigene_119407;BMK_Unigene_120156;BMK_Unigene_120279;…	54	up&down
GO:0004601	peroxidase activity	0.0162	0.0039	4.17	1.60714e-05	0.00150564	BMK_Unigene_111269;BMK_Unigene_118157;BMK_Unigene_118257;BMK_Unigene_118571;BMK_Unigene_139590;BMK_Unigene_142319;BMK_Unigene_146745;BMK_Unigene_149410;BMK_Unigene_299543;BMK_Unigene_303169;BMK_Unigene_444408;BMK_Unigene_472206;BMK_Unigene_473869	13	up&down
GO:0006979	response to oxidative stress	0.0321	0.0171	1.87	0.0154859	0.878361	BMK_Unigene_111269;BMK_Unigene_118157;BMK_Unigene_118571;BMK_Unigene_139590;BMK_Unigene_142319;BMK_Unigene_146745;BMK_Unigene_149410;BMK_Unigene_299543;BMK_Unigene_301487;BMK_Unigene_303169;BMK_Unigene_439814;BMK_Unigene_444408;BMK_Unigene_472206;BMK_Unigene_473869;BMK_Unigene_478432	15	up&down
GO:2000022	regulation of jasmonic acid mediated signaling pathway	0.0086	0.0015	5.88	0.00456481	0.559888	BMK_Unigene_104874;BMK_Unigene_313297;BMK_Unigene_472316;BMK_Unigene_473862	4	up
GO:2000214	regulation of proline metabolic process	0.0043	0.0003	16.66	0.00568261	0.560053	BMK_Unigene_109075;BMK_Unigene_311242	2	up

## Sheet: GO2000214
#ID		A0h-1_FPKM	A0h-2_FPKM	A0h-3_FPKM		A6h-1_FPKM	A6h-2_FPKM	A6h-3_FPKM		A12h-1_FPKM	A12h-2_FPKM	A12h-3_FPKM		A24h-1_FPKM	A24h-2_FPKM	A24h-3_FPKM
BMK_Unigene_109075	bHLH112-1	1.13	2.8	1.44	1.79	4.47	3.58	7.92	5.32333	2.01	3.07	1.87	2.31667	1.51	1.82	1.73	1.68667	Transcription factor bHLH112	BHLH domain-containing protein
BMK_Unigene_311242	bHLH112-2	5.13	3.29	5.19	4.53667	24.35	6.79	14.51	15.2167	4.95	6.61	4.32	5.29333	6.92	3.61	3.59	4.70667	Transcription factor bHLH112	BHLH domain-containing protein

## Sheet: GO0004601
#ID	Gene	A-1	A-2	A-3	B-1	B-2	B-3	C-1	C-2	C-3	D-1	D-2	D-3
Unigene_111269	PRX4	34.64	91.51	118.29	85.35	42.35	52.41	28.64	37.12	30.95	126.15	76.63	20.48	Peroxidase	Peroxidase 4 OS=Vitis vinifera OX=29760 GN=GSVIVT00023967001 PE=1 SV=1
BMK_Unigene_118157	EMS1	17.39	11.61	15.34	23.18	15.18	31.11	11.47	14.53	13.79	8.48	14.06	12.34	Leucine-rich repeat receptor protein kinase EMS1	Peroxidase OS=Salvia splendens OX=180675 GN=Saspl_005536 PE=3 SV=1
BMK_Unigene_118257	BAS1	108.62	123.05	126.34	84.76	94.95	70.78	128.62	108.07	145.77	227.89	135.51	170.87	2-Cys peroxiredoxin BAS1	Thioredoxin domain-containing protein
BMK_Unigene_118571	PRX N1	36.59	63.51	71.59	162.44	74.65	71.53	46.57	54.48	47.38	32.51	32.45	23.64	Peroxidase	Peroxidase N1
BMK_Unigene_139590	PRX59	2.78	11.87	22.81	46.71	3.6	17.93	0.81	3.45	0.51	18.53	0.16	0.96	Peroxidase	Peroxidase 59 OS=Arabidopsis thaliana OX=3702 GN=PER59 PE=1 SV=2
BMK_Unigene_142319	PRX72	24.43	7.13	13.84	9.5	10.2	15	3.43	4.69	1.14	15.44	3.08	6.02	Peroxidase	Peroxidase 72 OS=Arabidopsis thaliana OX=3702 GN=PER72 PE=1 SV=1
BMK_Unigene_146745	PRX51	9.33	16.9	14.87	13.36	14.95	14.09	22.04	28.36	20.94	12.73	30.13	20.15	Peroxidase	Peroxidase 51 OS=Arabidopsis thaliana OX=3702 GN=PER51 PE=2 SV=1
BMK_Unigene_149410	PRX10	42.55	41.19	48.78	60.01	82.63	64.72	112.2	98.66	109.36	115.3	39.54	49.98	Peroxidase	Peroxidase 10 OS=Arabidopsis thaliana OX=3702 GN=PER10 PE=1 SV=1
BMK_Unigene_299543	PRX1	0.5	7.15	7.67	8.68	1.07	6.36	1.04	1.73	0.38	9.64	1.84	1.97	Peroxidase	Cationic peroxidase 1 OS=Arachis hypogaea OX=3818 GN=PNC1 PE=1 SV=2
BMK_Unigene_303169	PRX9	4.9	3.48	3.84	2.65	2.86	5.97	1.49	1.76	0.39	4.59	0	4.92	Peroxidase;; Peroxidase	Peroxidase 9 OS=Arabidopsis thaliana OX=3702 GN=PER9 PE=1 SV=1
BMK_Unigene_444408	PRX72	25.15	20.61	28.55	13.99	19.05	14.85	3.26	11.26	3.76	41.13	5.91	20.35	Peroxidase	Peroxidase 72 OS=Arabidopsis thaliana OX=3702 GN=PER72 PE=1 SV=1
BMK_Unigene_472206	Lignin-forming anionic peroxidase	18.56	25.7	25.8	144.81	37.16	95.86	32.03	52.71	14.44	11.47	74.47	64.57	Peroxidase	Lignin-forming anionic peroxidase OS=Nicotiana sylvestris OX=4096 PE=2 SV=1
BMK_Unigene_473869	PRX64	7.89	2.33	3.73	3.3	3.93	3.04	1.39	1.86	0.89	6.41	0.99	5.41	Peroxidase	Peroxidase 64 OS=Arabidopsis thaliana OX=3702 GN=PER64 PE=1 SV=1

## Sheet: 0006979
#ID		A0h-1_FPKM	A0h-2_FPKM	A0h-3_FPKM	A6h-1_FPKM	A6h-2_FPKM	A6h-3_FPKM	A12h-1_FPKM	A12h-2_FPKM	A12h-3_FPKM	A24h-1_FPKM	A24h-2_FPKM	A24h-3_FPKM
BMK_Unigene_439814	SAG21	126.8	53.44	64.94	237.18	65.7	120.76	56.51	52.83	38.17	96.61	82.86	57.92	Protein SENESCENCE-ASSOCIATED GENE 21, mitochondrial OS=Arabidopsis thaliana OX=3702 GN=SAG21 PE=2 SV=1
BMK_Unigene_478432	Hsp1	4.64	3.7	6.44	23.49	6.19	6.45	3.79	5.21	2.18	2.29	0.98	1.35	Heat shock protein 1 OS=Tectona grandis OX=41396 GN=Hsp1 PE=2 SV=1

## Sheet: GO2000022
#ID		A0h-1_FPKM	A0h-2_FPKM	A0h-3_FPKM	A6h-1_FPKM	A6h-2_FPKM	A6h-3_FPKM	A12h-1_FPKM	A12h-2_FPKM	A12h-3_FPKM	A24h-1_FPKM	A24h-2_FPKM	A24h-3_FPKM
BMK_Unigene_104874	TIFY10A	35.21	65.69	57.85	261.68	76.58	189.2	51.51	77.5	28.57	18.23	25.11	31.93	Protein TIFY 10A OS=Arabidopsis thaliana OX=3702 GN=TIFY10A PE=1 SV=1	TIFY10A OS=Salvia miltiorrhiza OX=226208 PE=2 SV=1
BMK_Unigene_313297	TIFY8	7.74	3.44	2.43	11.62	2.42	4.26	2.87	1.94	1.91	6.91	2.93	1.88	Protein TIFY 8 OS=Arabidopsis thaliana OX=3702 GN=TIFY8 PE=1 SV=1	Tify domain-containing protein OS=Salvia splendens OX=180675 GN=Saspl_017817 PE=3 SV=1
BMK_Unigene_472316	TIFY9	0.62	1.95	3	22.01	3.63	10.77	2.8	3.94	0.85	1.6	1.39	2.85	Protein TIFY 9 OS=Arabidopsis thaliana OX=3702 GN=TIFY9 PE=1 SV=1	Tify domain-containing protein OS=Salvia splendens OX=180675 GN=Saspl_011346 PE=3 SV=1
BMK_Unigene_473862	TIFY6B	7.88	17.48	17.65	22.37	13.59	38.8	13.35	12.93	10.55	20.46	13.3	16.35	Protein TIFY 6B OS=Arabidopsis thaliana OX=3702 GN=TIFY6B PE=1 SV=1	Tify domain-containing protein OS=Erythranthe guttata OX=4155 GN=MIMGU_mgv1a009240mg PE=3 SV=1

## Sheet: GO0031109
#ID		A0h-1_FPKM	A0h-2_FPKM	A0h-3_FPKM	A6h-1_FPKM	A6h-2_FPKM	A6h-3_FPKM	A12h-1_FPKM	A12h-2_FPKM	A12h-3_FPKM	A24h-1_FPKM	A24h-2_FPKM	A24h-3_FPKM
BMK_Unigene_041141	FPP4-1	2.33	1.36	1.75	0.77	0.71	2.02	0.78	0.61	1.39	2.79	1.66	3.15	Filament-like plant protein, long coiled-coil	Filament-like plant protein 4 OS=Arabidopsis thaliana OX=3702 GN=FPP4 PE=1 SV=1
BMK_Unigene_155202	FPP4-2	10.21	17.43	14.07	4.1	9.11	13.1	9.34	8.72	10.94	27.09	11.75	20.2	Filament-like plant protein, long coiled-coil	Filament-like plant protein 4 OS=Arabidopsis thaliana OX=3702 GN=FPP4 PE=1 SV=1
BMK_Unigene_157750	FPP4-3	4.47	2.75	4.07	2.79	1.79	3.54	3.27	3.08	3.91	7.24	4.06	5.74	Filament-like plant protein, long coiled-coil	Filament-like plant protein 4 OS=Arabidopsis thaliana OX=3702 GN=FPP4 PE=1 SV=1

## Sheet: GO0010333
#ID		A0h-1_FPKM	A0h-2_FPKM	A0h-3_FPKM	A6h-1_FPKM	A6h-2_FPKM	A6h-3_FPKM	A12h-1_FPKM	A12h-2_FPKM	A12h-3_FPKM	A24h-1_FPKM	A24h-2_FPKM	A24h-3_FPKM
BMK_Unigene_007986	TPS1	325.53	359.44	453.93	784.09	953.92	1807.01	780.46	1458.75	484.39	234.27	460.59	143.98	Terpene synthase, N-terminal domain
BMK_Unigene_113593	TPS2	11.64	11.14	9.47	4.62	6.99	6.94	5.72	4.64	6.18	6.22	6.15	6.81	Acid Phosphatase;; Acid Phosphatase;; Acid Phosphatase	1,8-cineole synthase OS=Salvia splendens OX=180675 GN=TPS-Cin PE=4 SV=1
BMK_Unigene_114926	TPS3	10.6	8.95	6.77	6.19	3.61	3.43	3.34	3.43	3.61	8.12	2.99	3.83	Terpene synthase family, metal binding domain;; Terpene synthase, N-terminal domain;; Terpene synthase family 2, C-terminal metal binding
BMK_Unigene_115512	TPS4	3.34	5.98	13.3	54.04	13.18	14.65	26.87	46.12	15.57	4.03	10.21	23.56	Terpene synthase family, metal binding domain;; Terpene synthase family 2, C-terminal metal binding	Vetispiradiene synthase 1 OS=Solanum tuberosum OX=4113 GN=PVS1 PE=1 SV=1
BMK_Unigene_115513	TPS5	4.71	9.69	13.22	70.59	20.89	30.39	32.88	56.67	16.43	4.26	17.46	20.36	Terpene synthase, N-terminal domain;; Terpene synthase family, metal binding domain	5-epi-aristolochene synthase OS=Nicotiana tabacum OX=4097 GN=EAS3 PE=1 SV=3	Vetispiradiene synthase OS=Salvia splendens OX=180675 GN=HVS PE=4 SV=1
BMK_Unigene_157373	TPS6	59.15	85.01	129.79	204.65	205.57	207.81	227.81	363.8	107.55	54.41	139.05	51.07	Terpene synthase family, metal binding domain;; Terpene synthase family 2, C-terminal metal binding	(-)-5-epieremophilene synthase STPS1 OS=Salvia miltiorrhiza OX=226208 GN=STPS1 PE=1 SV=1	Viridiflorene synthase OS=Salvia splendens OX=180675 GN=TPS31 PE=4 SV=1
BMK_Unigene_310745	TPS7	27.58	67.12	79.56	215.98	225.13	160.17	183.42	238.92	96.05	40.56	106.13	49.5	Terpene synthase family, metal binding domain;; Terpene synthase family 2, C-terminal metal binding	(-)-5-epieremophilene synthase STPS1 OS=Salvia miltiorrhiza OX=226208 GN=STPS1 PE=1 SV=1	Germacrene A OS=Lavandula pedunculata subsp. lusitanica OX=1343917 PE=2 SV=1
BMK_Unigene_470719	TPS8	4.86	21.86	6.34	46.43	40.69	40.34	27.38	32.31	8.23	1.74	13.13	6.5	Terpene synthase family, metal binding domain;; Terpene synthase family 2, C-terminal metal binding	(-)-5-epieremophilene synthase STPS2 OS=Salvia miltiorrhiza OX=226208 GN=STPS2 PE=1 SV=1	Germacrene A OS=Lavandula pedunculata subsp. lusitanica OX=1343917 PE=2 SV=1
BMK_Unigene_481098	TPS9	130.82	258.98	303.88	512.32	539.19	478.92	559.64	817.61	324.93	129.9	278.62	129.74	Terpene synthase family, metal binding domain;; Terpene synthase family 2, C-terminal metal binding;; Terpene synthase, N-terminal domain	(-)-5-epieremophilene synthase STPS2 OS=Salvia miltiorrhiza OX=226208 GN=STPS2 PE=1 SV=1	Germacrene A OS=Lavandula pedunculata subsp. lusitanica OX=1343917 PE=2 SV=1

## Sheet: GO0005200
#ID		A0h-1_FPKM	A0h-2_FPKM	A0h-3_FPKM	A6h-1_FPKM	A6h-2_FPKM	A6h-3_FPKM	A12h-1_FPKM	A12h-2_FPKM	A12h-3_FPKM	A24h-1_FPKM	A24h-2_FPKM	A24h-3_FPKM
BMK_Unigene_156748	TUBA1	1.21	11.21	14.14	0.53	1.04	0.44	1.31	0.17	2.31	52.64	49.69	0.44	Tubulin/FtsZ family, GTPase domain;; Tubulin C-terminal domain	Tubulin alpha chain OS=Euglena gracilis OX=3039 GN=TUBA PE=2 SV=1	Tubulin alpha chain OS=Hordeum vulgare subsp. vulgare OX=112509 PE=2 SV=1
BMK_Unigene_118941	TUBA2	0.86	29.09	12.45	0	1.52	2.43	2.84	0.18	1.28	21.38	19.72	5.3	Tubulin C-terminal domain	Tubulin alpha chain OS=Chlorella vulgaris OX=3077 GN=TUBA PE=3 SV=1	Tubulin alpha chain OS=Hordeum vulgare subsp. vulgare OX=112509 PE=2 SV=1

## Sheet: GO0007017
#ID		A0h-1_FPKM	A0h-2_FPKM	A0h-3_FPKM	A6h-1_FPKM	A6h-2_FPKM	A6h-3_FPKM	A12h-1_FPKM	A12h-2_FPKM	A12h-3_FPKM	A24h-1_FPKM	A24h-2_FPKM	A24h-3_FPKM
BMK_Unigene_157991	TUBB1-1	0.25	5.01	3.9	0	0.96	0.32	1.06	0.07	2.86	50.89	31.97	2	Tubulin C-terminal domain;; Tubulin/FtsZ family, GTPase domain	Tubulin beta-1 chain OS=Cyanophora paradoxa OX=2762 GN=TUBB1 PE=2 SV=1
BMK_Unigene_158327	AIR9	14.88	10.02	13.5	9.67	5.51	7.42	8.13	7.06	10.17	20.93	8.57	13.32	187-kDa microtubule-associated protein AIR9 OS=Arabidopsis thaliana OX=3702 GN=AIR9 PE=1 SV=1
BMK_Unigene_310832	TUBB1-2	0	10.73	4.29	0	0.25	0.39	1.71	0.21	1.11	29.19	9.11	0.48	Tubulin/FtsZ family, GTPase domain;; Tubulin C-terminal domain	Tubulin beta-1 chain OS=Cyanophora paradoxa OX=2762 GN=TUBB1 PE=2 SV=1	Tubulin beta chain OS=Chara braunii OX=69332 GN=CBR_g50106 PE=3 SV=1
BMK_Unigene_311662	TUBB2	32.31	20.58	29.47	16.89	9.37	34.79	11.08	9.71	11.45	37.01	15.16	18.53	Tubulin C-terminal domain	Tubulin beta-2 chain OS=Eleusine indica OX=29674 GN=TUBB2 PE=2 SV=1	Tubulin beta chain OS=Salvia splendens OX=180675 GN=TUBB PE=3 SV=1
BMK_Unigene_313910	KIN-7E	6.9	4.6	4.33	4.05	2.04	3.07	2.72	1.94	3.3	3.91	3.89	4.57	Kinesin-like protein KIN-7E, chloroplastic OS=Oryza sativa subsp. japonica OX=39947 GN=KIN7E PE=3 SV=2	Kinesin family member 3/17 OS=Salvia splendens OX=180675 GN=KIF3_17 PE=3 SV=1

## Sheet: GO0009739
#ID		A0h-1_FPKM	A0h-2_FPKM	A0h-3_FPKM	A6h-1_FPKM	A6h-2_FPKM	A6h-3_FPKM	A12h-1_FPKM	A12h-2_FPKM	A12h-3_FPKM	A24h-1_FPKM	A24h-2_FPKM	A24h-3_FPKM
BMK_Unigene_113362	ZFP5	10.83	9.85	18.59	32.94	9.79	29.27	18.95	26.14	16.08	8.87	13.57	5.57	C2H2-type zinc finger	Zinc finger protein 5 OS=Arabidopsis thaliana OX=3702 GN=ZFP5 PE=1 SV=1	C2H2-type domain-containing protein OS=Salvia splendens OX=180675 GN=Saspl_029696 PE=4 SV=1
BMK_Unigene_311348	AOP1.2	1.44	1.69	0.56	0.63	0.5	0.78	1.64	1.36	1.57	4.12	2.1	4.76	2OG-Fe(II) oxygenase superfamily;; non-haem dioxygenase in morphine synthesis N-terminal	Probable 2-oxoglutarate-dependent dioxygenase AOP1.2 OS=Arabidopsis thaliana OX=3702 GN=AOP1.2 PE=2 SV=1	Iron/ascorbate family oxidoreductase OS=Handroanthus impetiginosus OX=429701 GN=CDL12_17780 PE=3 SV=1
BMK_Unigene_438910	GASA4	31.42	6.05	11.21	4.74	0.79	18.4	2.26	0.68	3.83	31.68	13.56	13.3	Gibberellin regulated protein	Gibberellin-regulated protein 4 OS=Arabidopsis thaliana OX=3702 GN=GASA4 PE=1 SV=2
BMK_Unigene_471365	LBD41-1	322.13	289.84	285.88	84.1	62.51	89.03	88.65	79.27	74.48	51.12	55.1	47.93	Lateral organ boundaries (LOB) domain	LOB domain-containing protein 41 OS=Arabidopsis thaliana OX=3702 GN=LBD41 PE=2 SV=1	LOB domain-containing protein OS=Handroanthus impetiginosus OX=429701 GN=CDL12_10836 PE=3 SV=1
BMK_Unigene_472061	LBD41-2	39.44	58.38	39.42	9.18	8.74	9.85	14.15	12.25	10.21	7.05	6.76	5.09	LOB domain-containing protein 41 OS=Arabidopsis thaliana OX=3702 GN=LBD41 PE=2 SV=1	LOB domain-containing protein OS=Handroanthus impetiginosus OX=429701 GN=CDL12_10836 PE=3 SV=1

[truncated: 1 more sheets: GO0015979]
