# Supplementary material for: Comparative Transcriptome Analysis Revealed Candidate Gene Modules Involved in Salt Stress Response in Sweet Basil and Overexpression of ObWRKY16 and ObPAL2 Enhanced Salt Tolerance of Transgenic Arabidopsis
Source: Plants (Basel). 2024 May 28;13(11):1487. doi: 10.3390/plants13111487 (PMC11174604; doi:10.3390/plants13111487)
Supplement: Supplementary file 1 [file plants-13-01487-s001.zip › Table S2.xlsx]

## Sheet: Sheet1
			A0h-1_FPKM	A0h-2_FPKM	A0h-3_FPKM	0h	A6h-1_FPKM	A6h-2_FPKM	A6h-3_FPKM	6h	A12h-1_FPKM	A12h-2_FPKM	A12h-3_FPKM	12h	A24h-1_FPKM	A24h-2_FPKM	A24h-3_FPKM	24h	GO_annotation	KEGG_annotation	KOG_class_annotation	Pfam_annotation	Swissprot_annotation	TrEMBL_annotation	nr_annotation
Anthocyanin biosynthesis	ko00942	BMK_Unigene_021583	40.45	23.65	22.13	28.7433	75.69	40.22	105.25	73.72	46.34	53.14	39.4	46.2933	24.77	30.39	34.97	30.0433	Molecular Function: monooxygenase activity (GO:0004497);; Molecular Function: iron ion binding (GO:0005506);; Molecular Function: oxidoreductase activity, acting on paired donors, with incorporation or reduction of molecular oxygen (GO:0016705);; Molecular Function: heme binding (GO:0020037);;	K09754|6.9e-239|sind:105172202|K09754 5-O-(4-coumaroyl)-D-quinate 3'-monooxygenase [EC:1.14.14.96] | (RefSeq) cytochrome P450 98A2	Secondary metabolites biosynthesis, transport and catabolism	Cytochrome P450	Cytochrome P450 98A2 OS=Glycine max OX=3847 GN=CYP98A2 PE=2 SV=1	Cytochrome P450 CYP98A75 OS=Salvia miltiorrhiza OX=226208 PE=2 SV=1	cytochrome P450 CYP98A75 [Salvia miltiorrhiza]
		BMK_Unigene_148586	4.03	9.8	10.24	8.02333	32.49	14.01	16.96	21.1533	17.84	21.14	10.44	16.4733	9.1	20.6	14.5	14.7333	Molecular Function: 3-hydroxyacyl-CoA dehydrogenase activity (GO:0003857);; Biological Process: fatty acid metabolic process (GO:0006631);; Molecular Function: 3-hydroxybutyryl-CoA epimerase activity (GO:0008692);;	K10527|1.7e-221|sind:105165214|K10527 enoyl-CoA hydratase/3-hydroxyacyl-CoA dehydrogenase [EC:4.2.1.17 1.1.1.35 1.1.1.211] | (RefSeq) glyoxysomal fatty acid beta-oxidation multifunctional protein MFP-a isoform X1	Lipid transport and metabolism	3-hydroxyacyl-CoA dehydrogenase, NAD binding domain;; 3-hydroxyacyl-CoA dehydrogenase, C-terminal domain;; Enoyl-CoA hydratase/isomerase;; Enoyl-CoA hydratase/isomerase	Glyoxysomal fatty acid beta-oxidation multifunctional protein MFP-a OS=Cucumis sativus OX=3659 PE=1 SV=1	3-hydroxyacyl-CoA dehydrogenase OS=Handroanthus impetiginosus OX=429701 GN=CDL12_18658 PE=3 SV=1	Hydroxyacyl-CoA dehydrogenase/enoyl-CoA hydratase [Handroanthus impetiginosus]
		BMK_Unigene_296799	9.73	9.05	14.92	11.2333	68.39	19.19	44.34	43.9733	17.38	25.83	8.3	17.17	17.51	8.47	2.6	9.52667	Molecular Function: transferase activity, transferring acyl groups other than amino-acyl groups (GO:0016747);;	K13065|1.1e-166|sind:105156673|K13065 shikimate O-hydroxycinnamoyltransferase [EC:2.3.1.133] | (RefSeq) vinorine synthase-like isoform X3	--	Transferase family	Stemmadenine O-acetyltransferase OS=Catharanthus roseus OX=4058 GN=SAT PE=1 SV=1	Acyltransferase ACT5 OS=Plectranthus barbatus OX=41228 PE=2 SV=1	acyltransferase ACT5 [Plectranthus barbatus]
Linoleic acid metabolism	ko00591	BMK_Unigene_023600	42.76	62.16	57.45	54.1233	119.12	91.35	73.82	94.7633	65.53	67.01	69.42	67.32	50.19	84.06	55.34	63.1967	Molecular Function: nucleoside diphosphate kinase activity (GO:0004550);; Molecular Function: ATP binding (GO:0005524);; Biological Process: GTP biosynthetic process (GO:0006183);; Biological Process: UTP biosynthetic process (GO:0006228);; Biological Process: CTP biosynthetic process (GO:0006241);;	K00940|1.7e-51|qsu:111995039|K00940 nucleoside-diphosphate kinase [EC:2.7.4.6] | (RefSeq) nucleoside diphosphate kinase-like	Nucleotide transport and metabolism	Nucleoside diphosphate kinase	Nucleoside diphosphate kinase 1 OS=Nicotiana tabacum OX=4097 PE=2 SV=1	Nucleoside diphosphate kinase OS=Micromonas pusilla (strain CCMP1545) OX=564608 GN=MICPUCDRAFT_60912 PE=3 SV=1	putative nucleoside-diphosphate kinase [Cutaneotrichosporon oleaginosum]
		BMK_Unigene_043536	6.57	6.7	4.69	5.98667	31.84	6.46	9.57	15.9567	12.74	13.7	9.28	11.9067	13.24	6.82	12	10.6867	Molecular Function: catalase activity (GO:0004096);; Biological Process: response to oxidative stress (GO:0006979);; Molecular Function: heme binding (GO:0020037);; Biological Process: hydrogen peroxide catabolic process (GO:0042744);; Molecular Function: metal ion binding (GO:0046872);;	K03781|3.8e-279|sind:105178686|K03781 catalase [EC:1.11.1.6] | (RefSeq) catalase isozyme 1	Inorganic ion transport and metabolism	Catalase;; Catalase-related immune-responsive	Catalase OS=Soldanella alpina OX=66308 PE=2 SV=1	Catalase OS=Sesamum indicum OX=4182 GN=CAT PE=2 SV=1	catalase isozyme 1 [Sesamum indicum]
		BMK_Unigene_157254	3.65	2.9	4.18	3.57667	30.54	8.24	5.11	14.63	7.91	13.58	4.08	8.52333	3.72	7.15	5.58	5.48333	Molecular Function: L-alanine:2-oxoglutarate aminotransferase activity (GO:0004021);; Molecular Function: alanine-glyoxylate transaminase activity (GO:0008453);; Biological Process: biosynthetic process (GO:0009058);; Biological Process: photorespiration (GO:0009853);; Molecular Function: pyridoxal phosphate binding (GO:0030170);; Molecular Function: glycine:2-oxoglutarate aminotransferase activi…	K14272|2.9e-264|sind:105168292|K14272 glutamate--glyoxylate aminotransferase [EC:2.6.1.4 2.6.1.2 2.6.1.44] | (RefSeq) glutamate--glyoxylate aminotransferase 2-like	Amino acid transport and metabolism	Aminotransferase class I and II	Glutamate--glyoxylate aminotransferase 2 OS=Arabidopsis thaliana OX=3702 GN=GGAT2 PE=1 SV=1	Aminotran_1_2 domain-containing protein OS=Erythranthe guttata OX=4155 GN=MIMGU_mgv1a005535mg PE=4 SV=1	glutamate--glyoxylate aminotransferase 2-like [Sesamum indicum]
		BMK_Unigene_480246	10.33	29.33	29.54	23.0667	106.78	35.96	47.42	63.3867	48.71	77.68	20.4	48.93	18.35	68.09	32.66	39.7	Molecular Function: transferase activity, transferring acyl groups other than amino-acyl groups (GO:0016747);;	K13065|6.4e-189|sind:105155477|K13065 shikimate O-hydroxycinnamoyltransferase [EC:2.3.1.133] | (RefSeq) spermidine hydroxycinnamoyl transferase-like	--	Transferase family	Spermidine hydroxycinnamoyl transferase OS=Arabidopsis thaliana OX=3702 GN=SHT PE=1 SV=1	Uncharacterized protein OS=Handroanthus impetiginosus OX=429701 GN=CDL12_09709 PE=3 SV=1	spermidine hydroxycinnamoyl transferase-like [Sesamum indicum]
Photosynthesis	ko00195	BMK_Unigene_072965	10.68	7.1	7.46	8.41333	9.94	7.85	9.54	9.11	4.08	4.15	7.29	5.17333	4.78	4.97	5.52	5.09	--	K05349|1.6e-28|ini:109192820|K05349 beta-glucosidase [EC:3.2.1.21] | (RefSeq) probable beta-glucosidase F	--	--	--	E3 ubiquitin-protein ligase OS=Striga asiatica OX=4170 GN=STAS_08829 PE=4 SV=1	PREDICTED: uncharacterized protein LOC109179738 isoform X1 [Ipomoea nil]
		BMK_Unigene_101433	1.83	2.06	2.42	2.10333	2.84	1.59	1.06	1.83	2.58	1.35	1.38	1.77	3.66	4	3.75	3.80333	Molecular Function: O-methyltransferase activity (GO:0008171);; Molecular Function: S-adenosylmethionine-dependent methyltransferase activity (GO:0008757);;	K00588|1.8e-118|sind:105168406|K00588 caffeoyl-CoA O-methyltransferase [EC:2.1.1.104] | (RefSeq) flavonoid 3',5'-methyltransferase-like	Secondary metabolites biosynthesis, transport and catabolism	O-methyltransferase;; Methyltransferase domain	Flavonoid 3',5'-methyltransferase OS=Vitis vinifera OX=29760 GN=FAOMT PE=1 SV=1	Caffeoyl-CoA O-methyltransferase OS=Erythranthe guttata OX=4155 GN=MIMGU_mgv1a012985mg PE=4 SV=1	flavonoid 3',5'-methyltransferase-like [Sesamum indicum]
		BMK_Unigene_109575	77.82	95.06	93.37	88.75	162.96	149.9	154.14	155.667	43.91	91.9	162.6	99.47	96.74	73.01	94.56	88.1033	Molecular Function: transferase activity, transferring acyl groups other than amino-acyl groups (GO:0016747);;	K13065|1.8e-69|oeu:111397779|K13065 shikimate O-hydroxycinnamoyltransferase [EC:2.3.1.133] | (RefSeq) pelargonidin 3-O-(6-caffeoylglucoside) 5-O-(6-O-malonylglucoside) 4'''-malonyltransferase-like	--	Transferase family	Pelargonidin 3-O-(6-caffeoylglucoside) 5-O-(6-O-malonylglucoside) 4'''-malonyltransferase OS=Salvia splendens OX=180675 PE=1 SV=1	Uncharacterized protein OS=Salvia splendens OX=180675 GN=Saspl_030345 PE=3 SV=1	hypothetical protein Saspl_030345 [Salvia splendens]
		BMK_Unigene_116068	48.6	30.83	30.28	36.57	35.22	22.44	36.61	31.4233	22.18	21.24	55.71	33.0433	20.76	17.1	24.48	20.78	Molecular Function: ATP binding (GO:0005524);; Cellular Component: chloroplast thylakoid membrane (GO:0009535);; Biological Process: ATP synthesis coupled proton transport (GO:0015986);; Cellular Component: proton-transporting ATP synthase complex, catalytic core F(1) (GO:0045261);; Molecular Function: proton-transporting ATP synthase activity, rotational mechanism (GO:0046933);;	K02112|2.9e-276|sind:11452418|K02112 F-type H+/Na+-transporting ATPase subunit beta [EC:7.1.2.2 7.2.2.1] | (RefSeq) atpB, SIC0550; ATP synthase CF1 beta subunit	Energy production and conversion	ATP synthase alpha/beta family, nucleotide-binding domain;; ATP synthase alpha/beta family, beta-barrel domain;; ATPase family associated with various cellular activities (AAA);; ATP synthase, Delta/Epsilon chain, beta-sandwich domain;; ATP synthase, Delta/Epsilon chain, long alpha-helix domain	ATP synthase subunit beta, chloroplastic OS=Magnolia tripetala OX=44926 GN=atpB PE=3 SV=1	ATP synthase subunit beta, chloroplastic OS=Fraxinus mandshurica OX=56029 GN=atpB PE=3 SV=1	ATP synthase CF1 beta subunit [Fraxinus mandshurica]
		BMK_Unigene_120342	273.18	165.39	184.23	207.6	184.06	135.67	259.83	193.187	92.37	83.03	124.5	99.9667	263.41	128.39	123.92	171.907	Molecular Function: protein kinase activity (GO:0004672);; Molecular Function: ATP binding (GO:0005524);; Cellular Component: integral component of membrane (GO:0016021);;	K13416|4.3e-65|cam:101506449|K13416 brassinosteroid insensitive 1-associated receptor kinase 1 [EC:2.7.10.1 2.7.11.1] | (RefSeq) BRASSINOSTEROID INSENSITIVE 1-associated receptor kinase 1	Signal transduction mechanisms	Protein kinase domain;; Protein tyrosine and serine/threonine kinase;; SPARK	Probable receptor-like protein kinase At1g11050 OS=Arabidopsis thaliana OX=3702 GN=At1g11050 PE=2 SV=1	Protein kinase domain-containing protein OS=Salvia splendens OX=180675 GN=Saspl_006981 PE=4 SV=1	hypothetical protein Saspl_006981 [Salvia splendens]
		BMK_Unigene_120345	1263.32	964.14	984.15	1070.54	990.85	724.85	827.41	847.703	679.82	766.13	571.72	672.557	797.77	748.45	820.72	788.98	Molecular Function: copper ion binding (GO:0005507);; Molecular Function: electron transfer activity (GO:0009055);; Cellular Component: chloroplast thylakoid membrane (GO:0009535);;	K02638|5.8e-69|sind:105159371|K02638 plastocyanin | (RefSeq) plastocyanin-like	--	Copper binding proteins, plastocyanin/azurin family;; Cupredoxin-like domain	Plastocyanin A, chloroplastic OS=Populus nigra OX=3691 GN=PETE PE=1 SV=2	Plastocyanin OS=Salvia splendens OX=180675 GN=petE PE=3 SV=1	plastocyanin-like [Sesamum indicum]
		BMK_Unigene_310145	233.04	245.63	241.64	240.103	344.51	225.26	309.57	293.113	115.87	145.23	151.73	137.61	172.46	164.5	176.45	171.137	Cellular Component: integral component of membrane (GO:0016021);; Molecular Function: electron transporter, transferring electrons within cytochrome b6/f complex of photosystem II activity (GO:0045158);; Molecular Function: 2 iron, 2 sulfur cluster binding (GO:0051537);;	K02636|9.9e-107|sind:105162660|K02636 cytochrome b6-f complex iron-sulfur subunit [EC:7.1.1.6] | (RefSeq) cytochrome b6-f complex iron-sulfur subunit 1, chloroplastic	Energy production and conversion	Rieske [2Fe-2S] domain	Cytochrome b6-f complex iron-sulfur subunit 1, chloroplastic OS=Nicotiana tabacum OX=4097 GN=petC1 PE=2 SV=2	Plastoquinol--plastocyanin reductase OS=Salvia splendens OX=180675 GN=petC PE=3 SV=1	cytochrome b6-f complex iron-sulfur subunit 1, chloroplastic [Sesamum indicum]
		BMK_Unigene_313365	3.43	1.91	3.14	2.82667	1.55	1.22	1.55	1.44	1.08	0.99	1.65	1.24	1.26	1.99	2.04	1.76333	Molecular Function: glutamate-ammonia ligase activity (GO:0004356);; Biological Process: glutamine biosynthetic process (GO:0006542);; Biological Process: polyamine catabolic process (GO:0006598);; Molecular Function: transcription factor binding (GO:0008134);; Molecular Function: hydrolase activity (GO:0016787);;	K01915|2.4e-110|cpep:111803297|K01915 glutamine synthetase [EC:6.3.1.2] | (RefSeq) type-1 glutamine synthetase 1-like	Amino acid transport and metabolism	Glutamine synthetase, catalytic domain;; Glutamine synthetase N-terminal domain;; ETC complex I subunit conserved region	NADH dehydrogenase [ubiquinone] iron-sulfur protein 4, mitochondrial OS=Arabidopsis thaliana OX=3702 GN=FRO1 PE=1 SV=1	Gln-synt_C domain-containing protein OS=Erythranthe guttata OX=4155 GN=MIMGU_mgv1a001401mg PE=3 SV=1	hypothetical protein MIMGU_mgv1a001401mg [Erythranthe guttata]
		BMK_Unigene_472099	277.27	200.78	198.52	225.523	248.86	178.01	201.26	209.377	145.4	137.66	162.58	148.547	129.21	137.77	137.54	134.84	Molecular Function: UDP-glycosyltransferase activity (GO:0008194);; Cellular Component: intracellular membrane-bounded organelle (GO:0043231);;	K23260|1.9e-85|cpap:110806682|K23260 scopoletin glucosyltransferase [EC:2.4.1.128] | (RefSeq) scopoletin glucosyltransferase-like	--	UDP-glucoronosyl and UDP-glucosyl transferase	UDP-glucose flavonoid 3-O-glucosyltransferase 7 OS=Fragaria ananassa OX=3747 GN=GT7 PE=1 SV=1	Glycosyltransferase OS=Erythranthe guttata OX=4155 GN=MIMGU_mgv1a005507mg PE=3 SV=1	PREDICTED: scopoletin glucosyltransferase-like [Erythranthe guttata]
		BMK_Unigene_002575	0.67	0.37	0.66	0.566667	0.52	0.9	0.4	0.606667	0.27	0.53	0.92	0.573333	1.31	2.8	2.18	2.09667	Molecular Function: peroxidase activity (GO:0004601);; Cellular Component: extracellular region (GO:0005576);; Biological Process: response to oxidative stress (GO:0006979);; Molecular Function: heme binding (GO:0020037);; Biological Process: hydrogen peroxide catabolic process (GO:0042744);; Molecular Function: metal ion binding (GO:0046872);;	K00430|6.2e-103|sind:105156223|K00430 peroxidase [EC:1.11.1.7] | (RefSeq) lignin-forming anionic peroxidase-like	--	Peroxidase	Lignin-forming anionic peroxidase OS=Nicotiana sylvestris OX=4096 PE=2 SV=1	Peroxidase OS=Handroanthus impetiginosus OX=429701 GN=CDL12_21451 PE=3 SV=1	lignin-forming anionic peroxidase-like [Sesamum indicum]
		BMK_Unigene_006660	9.74	13.18	16.44	13.12	14.88	16.69	13.17	14.9133	23.46	20.35	22.83	22.2133	19.27	25.68	22.54	22.4967	Molecular Function: protein kinase activity (GO:0004672);; Molecular Function: ATP binding (GO:0005524);;	K14510|1.9e-58|psom:113309750|K14510 serine/threonine-protein kinase CTR1 [EC:2.7.11.1] | (RefSeq) serine/threonine-protein kinase CTR1-like	Signal transduction mechanisms	Protein tyrosine and serine/threonine kinase;; Protein kinase domain;; Fungal protein kinase	Serine/threonine-protein kinase STY46 OS=Arabidopsis thaliana OX=3702 GN=STY46 PE=1 SV=1	Uncharacterized protein OS=Salvia splendens OX=180675 GN=Saspl_037908 PE=4 SV=1	hypothetical protein Saspl_037908 [Salvia splendens]
		BMK_Unigene_020818	541.32	430.22	487.45	486.33	515.05	384.27	435.7	445.007	229.68	272.78	233.66	245.373	290.93	286.45	395.39	324.257	Molecular Function: oxidoreductase activity (GO:0016491);; Molecular Function: FAD binding (GO:0071949);;	K22395|7.2e-151|han:110930985|K22395 cinnamyl-alcohol dehydrogenase [EC:1.1.1.195] | (RefSeq) berberine bridge enzyme-like 25	--	FAD binding domain;; Berberine and berberine like	Tetrahydrocannabinolic acid synthase OS=Cannabis sativa OX=3483 PE=1 SV=1	FAD-binding PCMH-type domain-containing protein OS=Salvia splendens OX=180675 GN=Saspl_033522 PE=3 SV=1	hypothetical protein Saspl_033522 [Salvia splendens]
		BMK_Unigene_030726	337.87	319.03	333.76	330.22	396.49	371.03	417.16	394.893	167.22	216.17	271.65	218.347	260.17	222.6	301.47	261.413	Biological Process: response to acid chemical (GO:0001101);; Molecular Function: molecular_function (GO:0003674);; Molecular Function: transcription coregulator activity (GO:0003712);; Molecular Function: transcription corepressor activity (GO:0003714);; Cellular Component: cellular_component (GO:0005575);; Cellular Component: intracellular (GO:0005622);; Cellular Component: obsolete cell (GO:000…	K13464|9.2e-53|sind:105163022|K13464 jasmonate ZIM domain-containing protein | (RefSeq) protein TIFY 10b-like isoform X1	--	tify domain;; Jas motif	Protein TIFY 10b OS=Oryza sativa subsp. japonica OX=39947 GN=TIFY10B PE=1 SV=1	Jasmonate ZIM domain protein 2 (Fragment) OS=Salvia miltiorrhiza OX=226208 GN=JAZ2 PE=2 SV=1	jasmonate ZIM domain protein 2, partial [Salvia miltiorrhiza]
		BMK_Unigene_117128	59.07	41.17	48.2	49.48	69.67	47.08	49.43	55.3933	44.08	23.88	39.09	35.6833	28.99	37.8	20.18	28.99	Molecular Function: oxidoreductase activity, acting on single donors with incorporation of molecular oxygen, incorporation of two atoms of oxygen (GO:0016702);; Biological Process: oxylipin biosynthetic process (GO:0031408);; Molecular Function: metal ion binding (GO:0046872);;	K15718|0.0e+00|sind:105168907|K15718 linoleate 9S-lipoxygenase [EC:1.13.11.58] | (RefSeq) probable linoleate 9S-lipoxygenase 5	--	Lipoxygenase;; PLAT/LH2 domain;; Protein of unknown function (DUF1645)	Probable linoleate 9S-lipoxygenase 5 OS=Solanum tuberosum OX=4113 GN=LOX1.5 PE=2 SV=1	Lipoxygenase OS=Salvia splendens OX=180675 GN=LOX1_5 PE=3 SV=1	probable linoleate 9S-lipoxygenase 5 [Sesamum indicum]
		BMK_Unigene_118408	10.3	9.49	8.32	9.37	14.42	9.32	12.06	11.9333	5.81	5.42	9.48	6.90333	7.79	5.75	7.27	6.93667	Molecular Function: oxidoreductase activity (GO:0016491);; Molecular Function: FAD binding (GO:0071949);;	K22395|2.8e-160|var:108319885|K22395 cinnamyl-alcohol dehydrogenase [EC:1.1.1.195] | (RefSeq) tetrahydrocannabinolic acid synthase-like	--	FAD binding domain;; Berberine and berberine like	Cannabidiolic acid synthase OS=Cannabis sativa OX=3483 GN=CBDAS PE=1 SV=1	FAD-binding PCMH-type domain-containing protein OS=Salvia splendens OX=180675 GN=Saspl_008551 PE=3 SV=1	hypothetical protein Saspl_008551 [Salvia splendens]
		BMK_Unigene_141176	13.59	17.25	14.37	15.07	27.14	19.2	21.05	22.4633	14.62	14.25	15.55	14.8067	13.34	14	16.87	14.7367	Cellular Component: mitochondrial inner membrane (GO:0005743);; Molecular Function: ubiquinol-cytochrome-c reductase activity (GO:0008121);; Cellular Component: respirasome (GO:0070469);;	K00430|1.5e-19|boe:106332342|K00430 peroxidase [EC:1.11.1.7] | (RefSeq) peroxidase P7-like isoform X1	--	Cytochrome b-c1 complex subunit 8;; UcrQ family	Cytochrome b-c1 complex subunit 8 OS=Solanum tuberosum OX=4113 PE=1 SV=2	Uncharacterized protein OS=Salvia splendens OX=180675 GN=Saspl_014430 PE=3 SV=1	hypothetical protein Saspl_014430 [Salvia splendens]
		BMK_Unigene_147859	3.3	2.13	4.11	3.18	4.28	3.68	1.2	3.05333	0.4	0.57	3.55	1.50667	5.89	10.62	6.6	7.70333	Molecular Function: oxidoreductase activity (GO:0016491);; Molecular Function: FAD binding (GO:0071949);;	K22395|1.3e-57|cic:CICLE_v10014829mg|K22395 cinnamyl-alcohol dehydrogenase [EC:1.1.1.195] | (RefSeq) hypothetical protein	--	--	Berberine bridge enzyme-like 23 OS=Arabidopsis thaliana OX=3702 GN=At5g44360 PE=2 SV=1	FAD-binding PCMH-type domain-containing protein OS=Erythranthe guttata OX=4155 GN=MIMGU_mgv1a004131mg PE=3 SV=1	PREDICTED: cannabidiolic acid synthase-like [Erythranthe guttata]
		BMK_Unigene_148211	99.51	54.44	54.26	69.4033	20.58	28.79	32.69	27.3533	39.72	48.88	46.27	44.9567	39.86	44.33	39.73	41.3067	Biological Process: biosynthetic process (GO:0009058);; Molecular Function: transferase activity, transferring acyl groups other than amino-acyl groups (GO:0016747);;	K00660|8.8e-169|sind:105171854|K00660 chalcone synthase [EC:2.3.1.74] | (RefSeq) chalcone synthase	--	Chalcone and stilbene synthases, N-terminal domain;; Chalcone and stilbene synthases, C-terminal domain;; 3-Oxoacyl-[acyl-carrier-protein (ACP)] synthase III C terminal;; FAE1/Type III polyketide synthase-like protein;; 3-Oxoacyl-[acyl-carrier-protein (ACP)] synthase III;; Chalcone and stilbene synthases, N-terminal domain	Chalcone synthase OS=Perilla frutescens OX=48386 GN=CHS PE=2 SV=1	Chalcone synthase OS=Plectranthus scutellarioides OX=4142 PE=2 SV=1	RecName: Full=Chalcone synthase; AltName: Full=Naringenin-chalcone synthase [Perilla frutescens]
		BMK_Unigene_152031	615.67	601.53	562.83	593.343	680.74	583.57	693.11	652.473	359.75	411.5	310.23	360.493	489.31	424.68	548.31	487.433	Molecular Function: phosphorelay sensor kinase activity (GO:0000155);; Molecular Function: ATP binding (GO:0005524);; Cellular Component: endoplasmic reticulum membrane (GO:0005789);; Cellular Component: integral component of membrane (GO:0016021);; Molecular Function: ethylene receptor activity (GO:0038199);; Molecular Function: metal ion binding (GO:0046872);; Molecular Function: ethylene bindi…	K14509|0.0e+00|sind:105171681|K14509 ethylene receptor [EC:2.7.13.-] | (RefSeq) ethylene receptor 2	Signal transduction mechanisms	Response regulator receiver domain;; GAF domain;; His Kinase A (phospho-acceptor) domain	Ethylene receptor 2 OS=Arabidopsis thaliana OX=3702 GN=ETR2 PE=1 SV=2	Ethylene receptor OS=Salvia splendens OX=180675 GN=ETR PE=3 SV=1	ethylene receptor [Salvia splendens]
		BMK_Unigene_152712	5.59	5.41	5.39	5.46333	5.25	6.76	5.64	5.88333	6.46	7.71	9.77	7.98	5.63	6.42	5.85	5.96667	Molecular Function: catalytic activity (GO:0003824);; Biological Process: biosynthetic process (GO:0009058);; Molecular Function: pyridoxal phosphate binding (GO:0030170);;	K00814|2.4e-168|sind:105157882|K00814 alanine transaminase [EC:2.6.1.2] | (RefSeq) alanine aminotransferase 2	Amino acid transport and metabolism	Aminotransferase class I and II	Alanine aminotransferase 2, mitochondrial OS=Arabidopsis thaliana OX=3702 GN=ALAAT2 PE=1 SV=1	Alanine transaminase OS=Salvia splendens OX=180675 GN=GPT PE=4 SV=1	alanine transaminase [Salvia splendens]
		BMK_Unigene_309621	186.45	109.6	153.06	149.703	186.05	121.49	134.87	147.47	89.85	64.64	104.89	86.46	90.37	64.1	89.64	81.37	Molecular Function: calcium ion binding (GO:0005509);; Cellular Component: photosystem II oxygen evolving complex (GO:0009654);; Biological Process: photosynthesis (GO:0015979);; Cellular Component: extrinsic component of membrane (GO:0019898);;	K02717|5.0e-110|sind:105167423|K02717 photosystem II oxygen-evolving enhancer protein 2 | (RefSeq) oxygen-evolving enhancer protein 2-1, chloroplastic-like	--	PsbP;; gag-polypeptide of LTR copia-type;; Prefoldin subunit	Oxygen-evolving enhancer protein 2-1, chloroplastic OS=Nicotiana tabacum OX=4097 GN=PSBP1 PE=3 SV=2	23 kDa subunit of oxygen evolving system of photosystem II OS=Handroanthus impetiginosus OX=429701 GN=CDL12_09890 PE=3 SV=1	hypothetical protein CDL12_09890 [Handroanthus impetiginosus]
		BMK_Unigene_412574	39.35	35.57	34.65	36.5233	40.42	22.31	32.3	31.6767	17.98	25.87	25.52	23.1233	30.54	18.12	31.92	26.86	Molecular Function: protein dimerization activity (GO:0046983);;	K13422|4.3e-47|gab:108480594|K13422 transcription factor MYC2 | (RefSeq) transcription factor MYC4-like	--	bHLH-MYC and R2R3-MYB transcription factors N-terminal;; Helix-loop-helix DNA-binding domain	Transcription factor MTB3 OS=Solanum lycopersicum OX=4081 GN=MTB3 PE=2 SV=1	BHLH3b OS=Salvia miltiorrhiza OX=226208 PE=2 SV=1	bHLH3b [Salvia miltiorrhiza]
Flavonoid biosynthesis	ko00941	BMK_Unigene_117084	28.65	59.53	62.64	50.2733	60.23	38.05	29.17	42.4833	106.3	85.35	119.86	103.837	59.06	55.07	56.13	56.7533	Molecular Function: calcium ion binding (GO:0005509);;	K02183|2.9e-46|cic:CICLE_v10002752mg|K02183 calmodulin | (RefSeq) hypothetical protein	Signal transduction mechanisms	EF-hand domain pair;; EF-hand domain pair;; EF hand;; EF hand;; EF-hand domain;; Secreted protein acidic and rich in cysteine Ca binding region	Probable calcium-binding protein CML29 OS=Oryza sativa subsp. japonica OX=39947 GN=CML29 PE=2 SV=1	Calmodulin OS=Salvia splendens OX=180675 GN=CALM PE=4 SV=1	probable calcium-binding protein CML29 [Sesamum indicum]
		BMK_Unigene_117302	3.43	5.3	8.44	5.72333	8.53	9.06	6.25	7.94667	19.92	8.99	15.81	14.9067	12.85	16.97	8.27	12.6967	Molecular Function: DNA-binding transcription factor activity (GO:0003700);; Cellular Component: nucleus (GO:0005634);; Molecular Function: sequence-specific DNA binding (GO:0043565);;	K13425|2.8e-19|han:110922953|K13425 WRKY transcription factor 22 | (RefSeq) WRKY transcription factor 22-like	--	--	Probable WRKY transcription factor 11 OS=Arabidopsis thaliana OX=3702 GN=WRKY11 PE=2 SV=2	WRKY protein OS=Salvia miltiorrhiza OX=226208 GN=WRKY27 PE=2 SV=1	probable WRKY transcription factor 17 [Sesamum indicum]
		BMK_Unigene_118723	2.4	6.46	6.64	5.16667	5.46	20.85	20.54	15.6167	33.24	13	17.77	21.3367	23.35	35.06	16.15	24.8533	Biological Process: response to acid chemical (GO:0001101);; Molecular Function: molecular_function (GO:0003674);; Molecular Function: transcription coregulator activity (GO:0003712);; Molecular Function: transcription corepressor activity (GO:0003714);; Cellular Component: cellular_component (GO:0005575);; Cellular Component: intracellular (GO:0005622);; Cellular Component: obsolete cell (GO:000…	K13464|5.0e-22|sind:105157820|K13464 jasmonate ZIM domain-containing protein | (RefSeq) protein TIFY 10B-like	--	--	Protein TIFY 10a OS=Oryza sativa subsp. japonica OX=39947 GN=TIFY10A PE=1 SV=1	Tify domain-containing protein OS=Salvia splendens OX=180675 GN=Saspl_040736 PE=3 SV=1	hypothetical protein Saspl_040736 [Salvia splendens]
		BMK_Unigene_146365	0.96	3.16	1.66	1.92667	1.83	10.67	5.02	5.84	11.5	3.69	7.88	7.69	6.07	8.06	5.08	6.40333	Molecular Function: DNA-binding transcription factor activity (GO:0003700);; Cellular Component: nucleus (GO:0005634);; Molecular Function: sequence-specific DNA binding (GO:0043565);;	K13424|1.6e-12|mcha:111024029|K13424 WRKY transcription factor 33 | (RefSeq) probable WRKY transcription factor 26	--	WRKY DNA -binding domain	WRKY transcription factor 42 OS=Arabidopsis thaliana OX=3702 GN=WRKY42 PE=1 SV=1	WRKY protein OS=Salvia miltiorrhiza OX=226208 GN=WRKY35 PE=2 SV=1	WRKY protein [Salvia miltiorrhiza]
		BMK_Unigene_154076	4.9	2.11	2.87	3.29333	2.92	0.64	0.59	1.38333	3.57	2.62	1.27	2.48667	0.8	0.76	0.77	0.776667	Molecular Function: 3-beta-hydroxy-delta5-steroid dehydrogenase activity (GO:0003854);; Biological Process: steroid biosynthetic process (GO:0006694);;	K09753|1.8e-32|pop:18094540|K09753 cinnamoyl-CoA reductase [EC:1.2.1.44] | (RefSeq) cinnamoyl-CoA reductase 1 isoform X1	Defense mechanisms	NAD(P)H-binding;; NAD dependent epimerase/dehydratase family;; 3-beta hydroxysteroid dehydrogenase/isomerase family;; NmrA-like family	Cinnamoyl-CoA reductase-like SNL6 OS=Oryza sativa subsp. japonica OX=39947 GN=SNL6 PE=3 SV=1	3Beta_HSD domain-containing protein OS=Salvia splendens OX=180675 GN=Saspl_036377 PE=3 SV=1	hypothetical protein Saspl_036377 [Salvia splendens]
		BMK_Unigene_304432	0.14	1.2	0.39	0.576667	12.3	0	0.95	4.41667	13.33	1.17	0.76	5.08667	0	0.25	0	0.0833333	Molecular Function: transferase activity, transferring acyl groups other than amino-acyl groups (GO:0016747);;	K21383|3.9e-106|sind:105162663|K21383 anthocyanidin 3-O-glucoside 6''-O-acyltransferase [EC:2.3.1.215] | (RefSeq) anthocyanidin 3-O-glucoside 6''-O-acyltransferase-like	--	Transferase family	Malonyl-coenzyme:anthocyanin 5-O-glucoside-6'''-O-malonyltransferase OS=Salvia splendens OX=180675 GN=5MAT1 PE=1 SV=1	Uncharacterized protein OS=Salvia splendens OX=180675 GN=Saspl_005685 PE=3 SV=1	hypothetical protein Saspl_005685 [Salvia splendens]
		BMK_Unigene_314052	28.71	31.21	46.79	35.57	58.86	67.32	23.72	49.9667	109.76	49.36	68.29	75.8033	54.06	74.04	40.89	56.33	Molecular Function: oxidoreductase activity (GO:0016491);; Molecular Function: FAD binding (GO:0071949);;	K22395|7.8e-166|nau:109214673|K22395 cinnamyl-alcohol dehydrogenase [EC:1.1.1.195] | (RefSeq) berberine bridge enzyme-like 28	--	FAD binding domain;; Berberine and berberine like	Berberine bridge enzyme-like 18 OS=Arabidopsis thaliana OX=3702 GN=At4g20820 PE=3 SV=1	FAD-binding PCMH-type domain-containing protein OS=Salvia splendens OX=180675 GN=Saspl_008555 PE=3 SV=1	hypothetical protein Saspl_008555 [Salvia splendens]
		BMK_Unigene_471892	9.26	22.73	18.42	16.8033	8.9	14.63	16.39	13.3067	64.7	51.82	71.32	62.6133	24.16	30.98	18.53	24.5567	Biological Process: response to acid chemical (GO:0001101);; Molecular Function: molecular_function (GO:0003674);; Molecular Function: transcription coregulator activity (GO:0003712);; Molecular Function: transcription corepressor activity (GO:0003714);; Cellular Component: cellular_component (GO:0005575);; Cellular Component: intracellular (GO:0005622);; Cellular Component: obsolete cell (GO:000…	K13464|1.3e-51|sind:105157820|K13464 jasmonate ZIM domain-containing protein | (RefSeq) protein TIFY 10B-like	--	tify domain	Protein TIFY 11A OS=Arabidopsis thaliana OX=3702 GN=TIFY11A PE=1 SV=1	Tify domain-containing protein OS=Salvia splendens OX=180675 GN=Saspl_040736 PE=3 SV=1	hypothetical protein Saspl_040736 [Salvia splendens]
		BMK_Unigene_474859	5.67	5.66	4.7	5.34333	4.21	6.35	3.89	4.81667	10.85	7.98	9.88	9.57	6.68	10.04	6.4	7.70667	Molecular Function: peroxidase activity (GO:0004601);; Cellular Component: extracellular region (GO:0005576);; Biological Process: response to oxidative stress (GO:0006979);; Molecular Function: heme binding (GO:0020037);; Biological Process: hydrogen peroxide catabolic process (GO:0042744);; Molecular Function: metal ion binding (GO:0046872);;	K00430|2.2e-106|sind:105163979|K00430 peroxidase [EC:1.11.1.7] | (RefSeq) cationic peroxidase 1-like	--	--	Cationic peroxidase 1 OS=Arachis hypogaea OX=3818 GN=PNC1 PE=1 SV=2	Peroxidase OS=Salvia splendens OX=180675 GN=Saspl_014457 PE=3 SV=1	hypothetical protein Saspl_014457 [Salvia splendens]
		BMK_Unigene_479027	58.09	29.69	37.87	41.8833	14.09	11.96	14.13	13.3933	37.38	11.48	33.57	27.4767	12.37	14.93	11.52	12.94	Molecular Function: peroxidase activity (GO:0004601);; Cellular Component: extracellular region (GO:0005576);; Biological Process: response to oxidative stress (GO:0006979);; Molecular Function: heme binding (GO:0020037);; Biological Process: hydrogen peroxide catabolic process (GO:0042744);; Molecular Function: metal ion binding (GO:0046872);;	K00430|1.4e-92|spen:107010716|K00430 peroxidase [EC:1.11.1.7] | (RefSeq) lignin-forming anionic peroxidase-like	--	Peroxidase	Lignin-forming anionic peroxidase OS=Nicotiana tabacum OX=4097 PE=2 SV=1	Peroxidase OS=Handroanthus impetiginosus OX=429701 GN=CDL12_04534 PE=3 SV=1	Peroxidase [Handroanthus impetiginosus]
		BMK_Unigene_044831	2.84	2.02	3.06	2.64	2.51	1.53	1.52	1.85333	4.56	2.9	3.83	3.76333	1.97	2.46	2.09	2.17333	Molecular Function: protein serine/threonine phosphatase activity (GO:0004722);; Molecular Function: metal ion binding (GO:0046872);;	K14497|3.7e-91|sind:105160372|K14497 protein phosphatase 2C [EC:3.1.3.16] | (RefSeq) probable protein phosphatase 2C 51	Signal transduction mechanisms	Protein phosphatase 2C	Probable protein phosphatase 2C 8 OS=Oryza sativa subsp. japonica OX=39947 GN=Os01g0656200 PE=2 SV=1	Protein-serine/threonine phosphatase OS=Salvia splendens OX=180675 GN=PP2C PE=3 SV=1	protein phosphatase 2C [Salvia splendens]
		BMK_Unigene_122224	3.1	1.5	1.84	2.14667	2.92	0.77	1.52	1.73667	4.74	1.38	0.8	2.30667	0.59	0.19	0.55	0.443333	Molecular Function: protein kinase activity (GO:0004672);; Molecular Function: ATP binding (GO:0005524);; Cellular Component: integral component of membrane (GO:0016021);;	K16224|2.3e-72|eus:EUTSA_v10023115mg|K16224 senescence-induced receptor-like serine/threonine-protein kinase | (RefSeq) hypothetical protein	--	Protein tyrosine and serine/threonine kinase;; Protein kinase domain;; Leucine rich repeat;; Leucine Rich repeats (2 copies);; Leucine rich repeat N-terminal domain	Leucine-rich repeat receptor protein kinase HPCA1 OS=Arabidopsis thaliana OX=3702 GN=HPCA1 PE=1 SV=1	Protein kinase domain-containing protein OS=Salvia splendens OX=180675 GN=Saspl_013215 PE=4 SV=1	hypothetical protein Saspl_013215 [Salvia splendens]
		BMK_Unigene_156884	39.92	40.01	56.73	45.5533	34.01	40.66	37.6	37.4233	105.23	77.66	79.54	87.4767	70.65	83.38	73.31	75.78	Molecular Function: peroxidase activity (GO:0004601);; Cellular Component: extracellular region (GO:0005576);; Biological Process: response to oxidative stress (GO:0006979);; Molecular Function: heme binding (GO:0020037);; Biological Process: hydrogen peroxide catabolic process (GO:0042744);; Molecular Function: metal ion binding (GO:0046872);;	K00430|4.0e-116|sind:105174641|K00430 peroxidase [EC:1.11.1.7] | (RefSeq) cationic peroxidase 1-like	--	Peroxidase	Cationic peroxidase 1 OS=Arachis hypogaea OX=3818 GN=PNC1 PE=1 SV=2	Peroxidase OS=Salvia splendens OX=180675 GN=Saspl_025088 PE=3 SV=1	hypothetical protein Saspl_025088 [Salvia splendens]
		BMK_Unigene_158394	113.77	88.75	103.58	102.033	108.3	111.88	85.99	102.057	305.91	156.27	178.84	213.673	199.1	264.65	145.87	203.207	Molecular Function: peroxidase activity (GO:0004601);; Cellular Component: extracellular region (GO:0005576);; Biological Process: response to oxidative stress (GO:0006979);; Molecular Function: heme binding (GO:0020037);; Biological Process: hydrogen peroxide catabolic process (GO:0042744);; Molecular Function: metal ion binding (GO:0046872);;	K00430|5.2e-76|sind:105159307|K00430 peroxidase [EC:1.11.1.7] | (RefSeq) peroxidase 9	--	Peroxidase;; Peroxidase	Peroxidase 9 OS=Arabidopsis thaliana OX=3702 GN=PER9 PE=1 SV=1	Peroxidase OS=Handroanthus impetiginosus OX=429701 GN=CDL12_05612 PE=3 SV=1	Peroxidase [Handroanthus impetiginosus]
		BMK_Unigene_297630	12.52	14.89	16	14.47	13.28	9.07	13.85	12.0667	39.03	27.79	25.82	30.88	15.81	14.77	11.95	14.1767	Cellular Component: cytoplasm (GO:0005737);; Biological Process: L-phenylalanine catabolic process (GO:0006559);; Biological Process: cinnamic acid biosynthetic process (GO:0009800);; Molecular Function: phenylalanine ammonia-lyase activity (GO:0045548);;	K10775|3.2e-57|sind:105161378|K10775 phenylalanine ammonia-lyase [EC:4.3.1.24] | (RefSeq) phenylalanine ammonia-lyase	Secondary metabolites biosynthesis, transport and catabolism	--	Phenylalanine ammonia-lyase OS=Digitalis lanata OX=49450 PE=2 SV=1	Phenylalanine ammonia-lyase OS=Plectranthus scutellarioides OX=4142 GN=PAL1 PE=3 SV=1	phenylalanine ammonia-lyase [Plectranthus scutellarioides]
		BMK_Unigene_313098	1.85	1.53	1.55	1.64333	1.63	0.52	1.22	1.12333	0.81	0.82	0.86	0.83	0.49	0.77	0.5	0.586667	Molecular Function: DNA binding (GO:0003677);; Cellular Component: nucleus (GO:0005634);;	K14491|1.5e-09|cic:CICLE_v10007648mg|K14491 two-component response regulator ARR-B family | (RefSeq) hypothetical protein	--	MYB-CC type transfactor, LHEQLE motif;; Myb-like DNA-binding domain	Protein PHR1-LIKE 1 OS=Arabidopsis thaliana OX=3702 GN=PHL1 PE=1 SV=1	HTH myb-type domain-containing protein OS=Salvia splendens OX=180675 GN=Saspl_023878 PE=3 SV=1	hypothetical protein Saspl_023878 [Salvia splendens]
		BMK_Unigene_139275	1.82	2.67	4.24	2.91	3.32	1.17	1.8	2.09667	7.4	1.43	3.73	4.18667	1.08	1.2	1.32	1.2	Molecular Function: oxidoreductase activity (GO:0016491);; Molecular Function: FAD binding (GO:0071949);;	K22395|7.3e-69|var:108319885|K22395 cinnamyl-alcohol dehydrogenase [EC:1.1.1.195] | (RefSeq) tetrahydrocannabinolic acid synthase-like	--	Berberine and berberine like	Berberine bridge enzyme-like 1 OS=Arabidopsis thaliana OX=3702 GN=SEC1A PE=2 SV=1	FAD-binding PCMH-type domain-containing protein OS=Salvia splendens OX=180675 GN=Saspl_040032 PE=3 SV=1	hypothetical protein Saspl_040032 [Salvia splendens]
		BMK_Unigene_151063	23.14	17.52	23.27	21.31	28.42	30.37	22.24	27.01	54.31	34.44	46.3	45.0167	36.69	41.95	36.99	38.5433	Molecular Function: hydrolase activity, hydrolyzing O-glycosyl compounds (GO:0004553);; Cellular Component: cell wall (GO:0005618);; Biological Process: xyloglucan metabolic process (GO:0010411);; Molecular Function: xyloglucan:xyloglucosyl transferase activity (GO:0016762);; Biological Process: cell wall biogenesis (GO:0042546);; Cellular Component: apoplast (GO:0048046);; Biological Process: ce…	K14504|3.6e-125|sind:105155891|K14504 xyloglucan:xyloglucosyl transferase TCH4 [EC:2.4.1.207] | (RefSeq) xyloglucan endotransglucosylase/hydrolase protein 22	--	Glycosyl hydrolases family 16;; Xyloglucan endo-transglycosylase (XET) C-terminus	Xyloglucan endotransglucosylase/hydrolase protein 22 OS=Arabidopsis thaliana OX=3702 GN=XTH22 PE=1 SV=1	Xyloglucan endotransglucosylase/hydrolase OS=Handroanthus impetiginosus OX=429701 GN=CDL12_06776 PE=3 SV=1	xyloglucan endotransglucosylase/hydrolase protein 22 [Sesamum indicum]
		BMK_Unigene_300074	17.22	16.85	29.24	21.1033	51.65	23.31	14.51	29.8233	101.46	29.02	37.44	55.9733	47.39	59.54	28.31	45.08	Molecular Function: protein serine/threonine kinase activity (GO:0004674);; Molecular Function: ATP binding (GO:0005524);; Cellular Component: integral component of membrane (GO:0016021);;	K13420|1.3e-82|oeu:111394322|K13420 LRR receptor-like serine/threonine-protein kinase FLS2 [EC:2.7.11.1] | (RefSeq) putative receptor-like protein kinase At3g47110 isoform X1	--	Leucine rich repeat;; Protein kinase domain;; Leucine Rich repeats (2 copies);; Protein tyrosine and serine/threonine kinase;; Leucine Rich Repeat;; Leucine rich repeat N-terminal domain;; Protein tyrosine and serine/threonine kinase	Probable LRR receptor-like serine/threonine-protein kinase At3g47570 OS=Arabidopsis thaliana OX=3702 GN=At3g47570 PE=2 SV=1	Leucine-rich receptor-like protein kinase family protein OS=Striga asiatica OX=4170 GN=STAS_14220 PE=3 SV=1	leucine-rich receptor-like protein kinase family protein [Striga asiatica]
		BMK_Unigene_306129	1.87	2.28	1.58	1.91	2.1	0.81	0.65	1.18667	6.75	1.91	9.97	6.21	1.74	2.24	0.89	1.62333	Biological Process: ATP synthesis coupled proton transport (GO:0015986);; Cellular Component: membrane (GO:0016020);; Molecular Function: proton-transporting ATP synthase activity, rotational mechanism (GO:0046933);;	K02113|1.8e-94|sind:105158931|K02113 F-type H+-transporting ATPase subunit delta | (RefSeq) ATP synthase delta chain, chloroplastic-like	Energy production and conversion	ATP synthase delta (OSCP) subunit	ATP synthase delta chain, chloroplastic OS=Nicotiana tabacum OX=4097 GN=ATPD PE=2 SV=1	F-type H+-transporting ATPase subunit delta OS=Salvia splendens OX=180675 GN=ATPF1D PE=3 SV=1	ATP synthase delta chain, chloroplastic-like [Sesamum indicum]
		BMK_Unigene_311210	4.64	3.15	2.39	3.39333	1.43	4.02	2.86	2.77	14.86	7.31	9.62	10.5967	7.02	10.75	3.01	6.92667	Molecular Function: protein kinase activity (GO:0004672);; Molecular Function: ATP binding (GO:0005524);; Cellular Component: integral component of membrane (GO:0016021);; Molecular Function: polysaccharide binding (GO:0030247);;	K13416|3.8e-49|mcha:111021671|K13416 brassinosteroid insensitive 1-associated receptor kinase 1 [EC:2.7.10.1 2.7.11.1] | (RefSeq) BRASSINOSTEROID INSENSITIVE 1-associated receptor kinase 1-like isoform X1	Signal transduction mechanisms	Protein kinase domain;; Protein tyrosine and serine/threonine kinase;; Wall-associated receptor kinase galacturonan-binding	Rust resistance kinase Lr10 OS=Triticum aestivum OX=4565 GN=LRK10 PE=2 SV=1	Protein kinase domain-containing protein OS=Salvia splendens OX=180675 GN=Saspl_032658 PE=4 SV=1	hypothetical protein Saspl_032658 [Salvia splendens]
		BMK_Unigene_476124	5.48	5.62	5.89	5.66333	3.45	1.91	2.27	2.54333	3.99	3	2.52	3.17	3.08	2.4	3.64	3.04	Molecular Function: DNA-binding transcription factor activity (GO:0003700);; Biological Process: regulation of transcription, DNA-templated (GO:0006355);;	K14516|1.9e-61|oeu:111390583|K14516 ethylene-responsive transcription factor 1 | (RefSeq) ethylene-responsive transcription factor 1B-like	--	AP2 domain	Ethylene-responsive transcription factor 1B OS=Arabidopsis thaliana OX=3702 GN=ERF1B PE=1 SV=2	ORA1 OS=Isodon rubescens OX=587669 GN=ORA1 PE=2 SV=1	ORA1 [Isodon rubescens]
		BMK_Unigene_478912	1.13	2.34	2.8	2.09	5.53	4.61	4.13	4.75667	11.64	5.69	14.55	10.6267	4.41	4.88	4.33	4.54	Molecular Function: peroxidase activity (GO:0004601);; Cellular Component: extracellular region (GO:0005576);; Biological Process: response to oxidative stress (GO:0006979);; Molecular Function: heme binding (GO:0020037);; Biological Process: hydrogen peroxide catabolic process (GO:0042744);; Molecular Function: metal ion binding (GO:0046872);;	K00430|4.7e-131|sind:105177799|K00430 peroxidase [EC:1.11.1.7] | (RefSeq) peroxidase 73 precursor	--	Peroxidase	Peroxidase 51 OS=Arabidopsis thaliana OX=3702 GN=PER51 PE=2 SV=1	Peroxidase OS=Sesamum indicum OX=4182 PE=2 SV=1	peroxidase 73 precursor [Sesamum indicum]
		BMK_Unigene_479724	17.16	13.08	12.54	14.26	15.36	15.71	13.08	14.7167	73.23	20.55	30.79	41.5233	17.53	20.24	20.71	19.4933	Molecular Function: peroxidase activity (GO:0004601);; Cellular Component: extracellular region (GO:0005576);; Biological Process: response to oxidative stress (GO:0006979);; Molecular Function: heme binding (GO:0020037);; Biological Process: hydrogen peroxide catabolic process (GO:0042744);; Molecular Function: metal ion binding (GO:0046872);;	K00430|2.4e-139|sind:105177673|K00430 peroxidase [EC:1.11.1.7] | (RefSeq) peroxidase 10	--	Peroxidase	Peroxidase 10 OS=Arabidopsis thaliana OX=3702 GN=PER10 PE=1 SV=1	Peroxidase OS=Erythranthe guttata OX=4155 GN=MIMGU_mgv1a018146mg PE=3 SV=1	PREDICTED: peroxidase 10-like [Erythranthe guttata]
Arginine biosynthesis	ko00220	BMK_Unigene_044269	2.8	6.64	2.8	4.08	3.87	7.7	4.4	5.32333	9.72	10.17	7.52	9.13667	9.34	6.63	6.4	7.45667	Molecular Function: molecular_function (GO:0003674);; Molecular Function: transcription coregulator activity (GO:0003712);; Molecular Function: transcription corepressor activity (GO:0003714);; Cellular Component: cellular_component (GO:0005575);; Cellular Component: intracellular (GO:0005622);; Cellular Component: obsolete cell (GO:0005623);; Cellular Component: nucleus (GO:0005634);; Biological…	K13464|7.6e-38|sind:105173706|K13464 jasmonate ZIM domain-containing protein | (RefSeq) protein TIFY 10A-like isoform X1	--	tify domain	Protein TIFY 10a OS=Oryza sativa subsp. japonica OX=39947 GN=TIFY10A PE=1 SV=1	Jasmonate ZIM-domain protein 1 OS=Salvia miltiorrhiza OX=226208 GN=JAZ1 PE=3 SV=1	jasmonate ZIM-domain protein 1 [Salvia miltiorrhiza]
		BMK_Unigene_139248	0.45	1.09	0.56	0.7	0.35	0.46	0.28	0.363333	3.8	5.09	0.65	3.18	0.91	1.11	1.33	1.11667	Molecular Function: molecular_function (GO:0003674);; Molecular Function: catalytic activity (GO:0003824);; Molecular Function: protein kinase activity (GO:0004672);; Molecular Function: protein serine/threonine kinase activity (GO:0004674);; Molecular Function: transmembrane receptor protein serine/threonine kinase activity (GO:0004675);; Molecular Function: transmembrane signaling receptor acti…	K13416|2.9e-29|sot:102589350|K13416 brassinosteroid insensitive 1-associated receptor kinase 1 [EC:2.7.10.1 2.7.11.1] | (RefSeq) BRASSINOSTEROID INSENSITIVE 1-associated receptor kinase 1-like	--	--	LRR receptor kinase BAK1 OS=Oryza sativa subsp. indica OX=39946 GN=BAK1 PE=2 SV=1	Putative ovule protein OS=Solanum chacoense OX=4108 PE=4 SV=1	PREDICTED: BRASSINOSTEROID INSENSITIVE 1-associated receptor kinase 1-like [Solanum tuberosum]
		BMK_Unigene_147963	0.27	0.81	0.92	0.666667	0.3	1.3	1.01	0.87	4.29	4.08	0.97	3.11333	1.09	1.05	2.18	1.44	Molecular Function: oxidoreductase activity (GO:0016491);; Molecular Function: FAD binding (GO:0071949);;	K22395|7.4e-150|sind:105167246|K22395 cinnamyl-alcohol dehydrogenase [EC:1.1.1.195] | (RefSeq) berberine bridge enzyme-like 13	--	FAD binding domain;; Berberine and berberine like	Berberine bridge enzyme-like 21 OS=Arabidopsis thaliana OX=3702 GN=At4g20840 PE=2 SV=1	FAD-binding PCMH-type domain-containing protein OS=Salvia splendens OX=180675 GN=Saspl_040030 PE=3 SV=1	hypothetical protein Saspl_040030 [Salvia splendens]
		BMK_Unigene_148988	0.16	0.37	0.15	0.226667	0.09	0.27	0.3	0.22	1.63	2.85	0.5	1.66	0.54	0.34	0.98	0.62	Cellular Component: cytoplasm (GO:0005737);; Biological Process: L-phenylalanine catabolic process (GO:0006559);; Biological Process: cinnamic acid biosynthetic process (GO:0009800);; Molecular Function: phenylalanine ammonia-lyase activity (GO:0045548);;	K10775|3.0e-76|ini:109181625|K10775 phenylalanine ammonia-lyase [EC:4.3.1.24] | (RefSeq) phenylalanine ammonia-lyase	Secondary metabolites biosynthesis, transport and catabolism	Aromatic amino acid lyase	Phenylalanine ammonia-lyase OS=Ipomoea batatas OX=4120 GN=PAL PE=2 SV=1	Phenylalanine ammonia-lyase OS=Salvia miltiorrhiza OX=226208 GN=PAL3 PE=2 SV=1	phenylalanine ammonia-lyase 3 [Salvia miltiorrhiza]
		BMK_Unigene_150947	46.86	96.6	86	76.4867	79.58	229.82	187.27	165.557	106.37	197.61	147.16	150.38	170.18	211.32	138.72	173.407	Molecular Function: glutamate-ammonia ligase activity (GO:0004356);; Biological Process: glutamine biosynthetic process (GO:0006542);; Biological Process: polyamine catabolic process (GO:0006598);; Molecular Function: transcription factor binding (GO:0008134);; Molecular Function: hydrolase activity (GO:0016787);;	K01915|2.0e-80|cmax:111478799|K01915 glutamine synthetase [EC:6.3.1.2] | (RefSeq) type-1 glutamine synthetase 1-like isoform X1	Amino acid transport and metabolism	Glutamine synthetase, catalytic domain;; Glutamine synthetase N-terminal domain;; Glutamine synthetase, catalytic domain;; Glutamine synthetase, catalytic domain	--	Gln-synt_C domain-containing protein OS=Erythranthe guttata OX=4155 GN=MIMGU_mgv1a001401mg PE=3 SV=1	hypothetical protein MIMGU_mgv1a001401mg [Erythranthe guttata]
		BMK_Unigene_152333	23.93	40.22	39.27	34.4733	39.37	62.26	60.1	53.91	75.18	69.76	47.82	64.2533	75.02	81.87	87.55	81.48	Molecular Function: structural constituent of ribosome (GO:0003735);; Molecular Function: peroxidase activity (GO:0004601);; Cellular Component: ribosome (GO:0005840);; Biological Process: translation (GO:0006412);; Biological Process: response to oxidative stress (GO:0006979);; Molecular Function: heme binding (GO:0020037);; Biological Process: hydrogen peroxide catabolic process (GO:0042744);; …	K00430|2.3e-158|sind:105165752|K00430 peroxidase [EC:1.11.1.7] | (RefSeq) peroxidase 72	--	Peroxidase	Peroxidase 72 OS=Arabidopsis thaliana OX=3702 GN=PER72 PE=1 SV=1	Peroxidase OS=Salvia splendens OX=180675 GN=Saspl_046738 PE=3 SV=1	peroxidase 72 [Sesamum indicum]
		BMK_Unigene_153965	25.09	92.13	62.96	60.06	66.48	479.54	264.82	270.28	134.88	223.96	140.79	166.543	266.16	414.31	145.77	275.413	Molecular Function: protein kinase activity (GO:0004672);; Molecular Function: protein binding (GO:0005515);; Molecular Function: ATP binding (GO:0005524);; Biological Process: protein phosphorylation (GO:0006468);; Cellular Component: integral component of membrane (GO:0016021);;	K13420|5.5e-71|nsy:104222731|K13420 LRR receptor-like serine/threonine-protein kinase FLS2 [EC:2.7.11.1] | (RefSeq) probable LRR receptor-like serine/threonine-protein kinase At3g47570	--	Leucine rich repeat;; Protein kinase domain;; Protein tyrosine and serine/threonine kinase;; Leucine Rich repeats (2 copies);; Leucine Rich Repeat;; Leucine rich repeat N-terminal domain	Receptor kinase-like protein Xa21 OS=Oryza sativa subsp. indica OX=39946 GN=XA21 PE=1 SV=1	probable LRR receptor-like serine/threonine-protein kinase At3g47570 OS=Capsicum annuum OX=4072 GN=LOC107869325 PE=4 SV=1	probable LRR receptor-like serine/threonine-protein kinase At3g47570 [Quercus suber]
		BMK_Unigene_155823	235.24	191.92	192.51	206.557	193.1	154.79	176.44	174.777	109.86	137.42	140.65	129.31	124.27	122.6	133	126.623	Molecular Function: protein kinase activity (GO:0004672);; Molecular Function: ATP binding (GO:0005524);; Cellular Component: integral component of membrane (GO:0016021);;	K13416|4.0e-33|cic:CICLE_v10001146mg|K13416 brassinosteroid insensitive 1-associated receptor kinase 1 [EC:2.7.10.1 2.7.11.1] | (RefSeq) hypothetical protein	--	Protein kinase domain;; Protein tyrosine and serine/threonine kinase;; Leucine rich repeat;; Leucine Rich repeats (2 copies);; Leucine rich repeat N-terminal domain;; Leucine Rich Repeat	Probable LRR receptor-like serine/threonine-protein kinase At4g37250 OS=Arabidopsis thaliana OX=3702 GN=At4g37250 PE=1 SV=1	Protein kinase domain-containing protein OS=Salvia splendens OX=180675 GN=Saspl_040476 PE=4 SV=1	probable LRR receptor-like serine/threonine-protein kinase At4g37250 [Sesamum indicum]
		BMK_Unigene_291739	0.66	0.48	0.13	0.423333	0.13	0.61	0.24	0.326667	4.86	4.19	1.71	3.58667	1.19	1.66	0.92	1.25667	Molecular Function: protein serine/threonine kinase activity (GO:0004674);; Molecular Function: ATP binding (GO:0005524);; Cellular Component: integral component of membrane (GO:0016021);;	K20718|1.9e-240|sind:105155317|K20718 LRR receptor-like serine/threonine-protein kinase ERECTA [EC:2.7.11.1] | (RefSeq) LOW QUALITY PROTEIN: LRR receptor-like serine/threonine-protein kinase ERECTA	--	Protein kinase domain;; Protein tyrosine and serine/threonine kinase;; Leucine rich repeat;; Leucine Rich repeats (2 copies);; Leucine Rich Repeat;; Leucine rich repeat N-terminal domain	LRR receptor-like serine/threonine-protein kinase ERECTA OS=Arabidopsis thaliana OX=3702 GN=ERECTA PE=1 SV=1	Protein kinase domain-containing protein OS=Salvia splendens OX=180675 GN=Saspl_038098 PE=3 SV=1	hypothetical protein Saspl_038098 [Salvia splendens]
		BMK_Unigene_302830	44.53	83.67	77.93	68.71	78.64	126.72	121.21	108.857	143.93	120.09	109.36	124.46	147.35	150.43	170.34	156.04	Molecular Function: ferredoxin-NADP+ reductase activity (GO:0004324);;	K02641|8.4e-201|sind:105167261|K02641 ferredoxin--NADP+ reductase [EC:1.18.1.2] | (RefSeq) ferredoxin--NADP reductase, root-type isozyme, chloroplastic	Energy production and conversion	Oxidoreductase NAD-binding domain	Ferredoxin--NADP reductase, root-type isozyme, chloroplastic OS=Nicotiana tabacum OX=4097 PE=2 SV=1	Ferredoxin--NADP(+) reductase (Fragment) OS=Ocimum basilicum OX=39350 GN=FNR-1 PE=2 SV=1	ferredoxin-NADP(+) reductase, partial [Ocimum basilicum]
		BMK_Unigene_309696	43.66	79.91	77.86	67.1433	67.86	422.45	261.49	250.6	162.62	200.23	143.16	168.67	303.62	465.53	139.76	302.97	Molecular Function: DNA-binding transcription factor activity (GO:0003700);; Cellular Component: nucleus (GO:0005634);; Molecular Function: sequence-specific DNA binding (GO:0043565);;	K13424|1.3e-11|jre:108995192|K13424 WRKY transcription factor 33 | (RefSeq) probable WRKY transcription factor 33	--	WRKY DNA -binding domain	WRKY transcription factor 6 OS=Arabidopsis thaliana OX=3702 GN=WRKY6 PE=1 SV=1	WRKY domain-containing protein OS=Handroanthus impetiginosus OX=429701 GN=CDL12_14626 PE=4 SV=1	hypothetical protein CDL12_14626 [Handroanthus impetiginosus]
		BMK_Unigene_312061	23.7	23.51	18.85	22.02	20.28	16.96	24.72	20.6533	9.92	15.25	14.78	13.3167	18.96	14.45	19.72	17.71	Molecular Function: glucan exo-1,3-beta-glucosidase activity (GO:0004338);; Biological Process: carbohydrate metabolic process (GO:0005975);;	K05349|1.8e-278|sind:105173942|K05349 beta-glucosidase [EC:3.2.1.21] | (RefSeq) uncharacterized protein LOC105173942	--	Glycosyl hydrolase family 3 N terminal domain;; Glycosyl hydrolase family 3 C-terminal domain;; Glycosyl hydrolase family 3 N terminal domain	Beta-xylosidase/alpha-L-arabinofuranosidase 2 OS=Medicago sativa subsp. varia OX=36902 GN=Xyl2 PE=2 SV=1	Glucan 1,3-beta-glucosidase OS=Handroanthus impetiginosus OX=429701 GN=CDL12_20360 PE=3 SV=1	Glucan 1,3-beta-glucosidase [Handroanthus impetiginosus]
		BMK_Unigene_312659	11.5	19.58	12.3	14.46	15.94	36.15	11.72	21.27	32.83	30.26	23.5	28.8633	23.13	25.89	22.16	23.7267	Molecular Function: oxidoreductase activity (GO:0016491);; Molecular Function: FAD binding (GO:0071949);;	K22395|3.3e-66|han:110930985|K22395 cinnamyl-alcohol dehydrogenase [EC:1.1.1.195] | (RefSeq) berberine bridge enzyme-like 25	--	FAD binding domain	Cannabidiolic acid synthase-like 1 OS=Cannabis sativa OX=3483 GN=CBDAS2 PE=2 SV=1	FAD-binding PCMH-type domain-containing protein OS=Salvia splendens OX=180675 GN=Saspl_040032 PE=3 SV=1	hypothetical protein Saspl_040032 [Salvia splendens]
		BMK_Unigene_480106	6.74	15.51	12.12	11.4567	13.95	40.87	11.25	22.0233	24	26.59	19.19	23.26	18.55	26.2	20.53	21.76	Molecular Function: ligase activity (GO:0016874);;	K01904|9.9e-267|sind:105158263|K01904 4-coumarate--CoA ligase [EC:6.2.1.12] | (RefSeq) LOW QUALITY PROTEIN: 4-coumarate--CoA ligase 1	Lipid transport and metabolism	AMP-binding enzyme;; AMP-binding enzyme C-terminal domain;; Reversibly glycosylated polypeptide	4-coumarate--CoA ligase 1 OS=Nicotiana tabacum OX=4097 GN=4CL1 PE=2 SV=1	4-coumarate--CoA ligase OS=Plectranthus barbatus OX=41228 PE=2 SV=1	4-coumarate: CoA ligase [Plectranthus barbatus]
Plant hormone signal transduction	ko04075	BMK_Unigene_005790	21.52	25.95	24.08	23.85	21.38	14.82	16.26	17.4867	13.11	15.16	15.79	14.6867	15.3	14.5	16.47	15.4233	Biological Process: photosystem II assembly (GO:0010207);;	K08902|1.0e-55|sind:105173660|K08902 photosystem II Psb27 protein | (RefSeq) photosystem II repair protein PSB27-H1, chloroplastic	--	Photosystem II Pbs27	Photosystem II repair protein PSB27-H1, chloroplastic OS=Arabidopsis thaliana OX=3702 GN=PSB27-1 PE=1 SV=1	photosystem II repair protein PSB27-H1, chloroplastic OS=Vigna radiata var. radiata OX=3916 GN=LOC106754237 PE=3 SV=1	photosystem II repair protein PSB27-H1, chloroplastic [Sesamum indicum]
		BMK_Unigene_006417	0.4	0.4	0.6	0.466667	1.37	1.13	1.23	1.24333	1.11	1.07	1.15	1.11	0.82	0.95	1.26	1.01	Molecular Function: nucleotide binding (GO:0000166);; Molecular Function: glutamate dehydrogenase (NAD+) activity (GO:0004352);; Cellular Component: mitochondrion (GO:0005739);; Biological Process: glutamate catabolic process (GO:0006538);;	K00261|2.0e-223|sind:105159631|K00261 glutamate dehydrogenase (NAD(P)+) [EC:1.4.1.3] | (RefSeq) glutamate dehydrogenase B	Amino acid transport and metabolism	Glutamate/Leucine/Phenylalanine/Valine dehydrogenase;; Glu/Leu/Phe/Val dehydrogenase, dimerisation domain	Glutamate dehydrogenase B OS=Nicotiana plumbaginifolia OX=4092 GN=GDHB PE=2 SV=1	Glutamate dehydrogenase OS=Erythranthe guttata OX=4155 GN=MIMGU_mgv1a007324mg PE=3 SV=1	PREDICTED: glutamate dehydrogenase B [Erythranthe guttata]
		BMK_Unigene_007363	1.16	2.08	2.68	1.97333	0.48	0.21	0	0.23	0.4	0.3	0	0.233333	0	1.07	0	0.356667	Molecular Function: monooxygenase activity (GO:0004497);; Molecular Function: iron ion binding (GO:0005506);; Molecular Function: oxidoreductase activity, acting on paired donors, with incorporation or reduction of molecular oxygen (GO:0016705);; Molecular Function: heme binding (GO:0020037);;	K09754|8.9e-255|sind:105162700|K09754 5-O-(4-coumaroyl)-D-quinate 3'-monooxygenase [EC:1.14.14.96] | (RefSeq) cytochrome P450 98A3	Secondary metabolites biosynthesis, transport and catabolism	Cytochrome P450;; 3'-5' exonuclease	Cytochrome P450 98A3 OS=Arabidopsis thaliana OX=3702 GN=CYP98A3 PE=1 SV=1	Coumaroylquinate(Coumaroylshikimate) 3'-monooxygenase OS=Salvia splendens OX=180675 GN=CYP98A3 PE=3 SV=1	coumaroylquinate(coumaroylshikimate) 3'-monooxygenase [Salvia splendens]
		BMK_Unigene_104874	8.71	9.87	10.71	9.76333	10.99	20.49	21.11	17.53	82.43	17.41	14.37	38.07	15.34	17.55	9.27	14.0533	Molecular Function: molecular_function (GO:0003674);; Molecular Function: catalytic activity (GO:0003824);; Molecular Function: transporter activity (GO:0005215);; Molecular Function: calcium transmembrane transporter activity, phosphorylative mechanism (GO:0005388);; Molecular Function: ATP binding (GO:0005524);; Cellular Component: cellular_component (GO:0005575);; Cellular Component: intracell…	K17686|3.3e-144|smo:SELMODRAFT_150817|K17686 P-type Cu+ transporter [EC:7.2.2.8] | (RefSeq) hypothetical protein	Inorganic ion transport and metabolism	E1-E2 ATPase;; haloacid dehalogenase-like hydrolase;; Heavy-metal-associated domain;; haloacid dehalogenase-like hydrolase	Copper-transporting ATPase HMA4 OS=Oryza sativa subsp. japonica OX=39947 GN=HMA4 PE=1 SV=1	HMA domain-containing protein OS=Globisporangium ultimum (strain ATCC 200006 / CBS 805.95 / DAOM BR144) OX=431595 PE=3 SV=1	Copper-translocating p-type atpase, partial [Globisporangium splendens]
		BMK_Unigene_123516	0.87	0.75	1.27	0.963333	1.04	1.87	1.79	1.56667	2.73	1.5	3.52	2.58333	1.69	1.56	1.99	1.74667	Molecular Function: oxidoreductase activity (GO:0016491);; Molecular Function: oxidoreductase activity, acting on the CH-OH group of donors, NAD or NADP as acceptor (GO:0016616);;	K09753|3.4e-72|dosa:Os09t0419200-01|K09753 cinnamoyl-CoA reductase [EC:1.2.1.44] | (RefSeq) Os09g0419200; NAD(P)-binding domain containing protein.	Defense mechanisms	NAD dependent epimerase/dehydratase family;; 3-beta hydroxysteroid dehydrogenase/isomerase family;; GDP-mannose 4,6 dehydratase;; NAD(P)H-binding;; Male sterility protein;; NmrA-like family;; KR domain	Phenylacetaldehyde reductase OS=Rosa hybrid cultivar OX=128735 GN=PAR PE=1 SV=1	Epimerase domain-containing protein OS=Erythranthe guttata OX=4155 GN=MIMGU_mgv1a010102mg PE=4 SV=1	hypothetical protein MIMGU_mgv1a010102mg [Erythranthe guttata]
		BMK_Unigene_123824	11.9	9.65	28	16.5167	19.11	17.56	12.62	16.43	29.53	30.61	26.98	29.04	45.89	63.68	35.22	48.2633	Molecular Function: electron transfer activity (GO:0009055);; Cellular Component: chloroplast (GO:0009507);; Molecular Function: metal ion binding (GO:0046872);; Molecular Function: 2 iron, 2 sulfur cluster binding (GO:0051537);;	K02639|2.3e-47|nsy:104243179|K02639 ferredoxin | (RefSeq) ferredoxin	--	2Fe-2S iron-sulfur cluster binding domain	Ferredoxin, chloroplastic OS=Capsicum annuum OX=4072 GN=AP1 PE=1 SV=1	Ferredoxin OS=Salvia splendens OX=180675 GN=petF PE=3 SV=1	ferredoxin [Salvia splendens]
		BMK_Unigene_132272	35.21	65.69	57.85	52.9167	18.23	25.11	31.93	25.09	261.68	76.58	189.2	175.82	51.51	77.5	28.57	52.5267	Molecular Function: monooxygenase activity (GO:0004497);; Molecular Function: iron ion binding (GO:0005506);; Molecular Function: oxidoreductase activity, acting on paired donors, with incorporation or reduction of molecular oxygen (GO:0016705);; Molecular Function: heme binding (GO:0020037);;	K01723|2.7e-207|sind:105169595|K01723 hydroperoxide dehydratase [EC:4.2.1.92] | (RefSeq) allene oxide synthase 3-like	--	Integrase zinc binding domain;; Integrase core domain;; Cytochrome P450	Allene oxide synthase 3 OS=Solanum lycopersicum OX=4081 GN=AOS3 PE=1 SV=1	Uncharacterized protein OS=Handroanthus impetiginosus OX=429701 GN=CDL12_15015 PE=4 SV=1	hypothetical protein CDL12_15015 [Handroanthus impetiginosus]
		BMK_Unigene_134492	44.93	37.63	51.42	44.66	14.23	9.06	15.73	13.0067	27.89	21.81	29.54	26.4133	18.77	13.4	28.99	20.3867	Molecular Function: nucleotide binding (GO:0000166);; Biological Process: cellular amino acid metabolic process (GO:0006520);; Molecular Function: oxidoreductase activity, acting on the CH-NH2 group of donors, NAD or NADP as acceptor (GO:0016639);;	K00262|3.2e-173|qsu:112011294|K00262 glutamate dehydrogenase (NADP+) [EC:1.4.1.4] | (RefSeq) NADP-specific glutamate dehydrogenase-like	Amino acid transport and metabolism	Glutamate/Leucine/Phenylalanine/Valine dehydrogenase;; Glu/Leu/Phe/Val dehydrogenase, dimerisation domain	NADP-specific glutamate dehydrogenase (Fragment) OS=Chlorella sorokiniana OX=3076 PE=2 SV=1	Glutamate dehydrogenase OS=Hordeum vulgare subsp. vulgare OX=112509 PE=2 SV=1	hypothetical protein EHS25_004487 [Saitozyma podzolica]
		BMK_Unigene_135655	0.07	1.08	1.25	0.8	0.32	0.77	0.67	0.586667	2.39	1.64	1.2	1.74333	1.71	2.46	1.86	2.01	Molecular Function: glutamate-ammonia ligase activity (GO:0004356);; Biological Process: glutamine biosynthetic process (GO:0006542);; Biological Process: polyamine catabolic process (GO:0006598);; Molecular Function: transcription factor binding (GO:0008134);; Molecular Function: hydrolase activity (GO:0016787);;	K01915|1.2e-159|cpep:111803297|K01915 glutamine synthetase [EC:6.3.1.2] | (RefSeq) type-1 glutamine synthetase 1-like	Amino acid transport and metabolism	Glutamine synthetase, catalytic domain;; ETC complex I subunit conserved region	NADH dehydrogenase [ubiquinone] iron-sulfur protein 4, mitochondrial OS=Arabidopsis thaliana OX=3702 GN=FRO1 PE=1 SV=1	Gln-synt_C domain-containing protein OS=Erythranthe guttata OX=4155 GN=MIMGU_mgv1a001401mg PE=3 SV=1	hypothetical protein MIMGU_mgv1a001401mg [Erythranthe guttata]
		BMK_Unigene_143932	49.34	36.52	34.48	40.1133	16.54	14.79	19.12	16.8167	113.31	47.1	82.7	81.0367	28.99	28.5	35.3	30.93	Molecular Function: protein serine/threonine kinase activity (GO:0004674);; Molecular Function: ATP binding (GO:0005524);; Cellular Component: integral component of membrane (GO:0016021);; Biological Process: recognition of pollen (GO:0048544);;	K13420|7.7e-65|mesc:110601988|K13420 LRR receptor-like serine/threonine-protein kinase FLS2 [EC:2.7.11.1] | (RefSeq) LRR receptor-like serine/threonine-protein kinase FLS2	--	Protein kinase domain;; Protein tyrosine and serine/threonine kinase;; D-mannose binding lectin;; S-locus glycoprotein domain;; PAN domain;; PAN-like domain	Putative receptor protein kinase ZmPK1 OS=Zea mays OX=4577 GN=PK1 PE=2 SV=2	Receptor-like serine/threonine-protein kinase OS=Erythranthe guttata OX=4155 GN=MIMGU_mgv1a020997mg PE=3 SV=1	putative receptor protein kinase ZmPK1 isoform X1 [Sesamum indicum]
		BMK_Unigene_144068	70.5	84.38	75.06	76.6467	83.54	158.91	136.54	126.33	208.72	158.62	255.83	207.723	144.86	160.23	128.54	144.543	Cellular Component: photosystem II oxygen evolving complex (GO:0009654);; Biological Process: photosynthesis (GO:0015979);; Cellular Component: integral component of membrane (GO:0016021);;	K03541|1.5e-60|sind:105176534|K03541 photosystem II 10kDa protein | (RefSeq) photosystem II 10 kDa polypeptide, chloroplastic	--	Photosystem II 10 kDa polypeptide PsbR	Photosystem II 10 kDa polypeptide, chloroplastic OS=Spinacia oleracea OX=3562 GN=PSBR PE=2 SV=1	Photosystem II 10 kDa polypeptide, chloroplastic OS=Salvia splendens OX=180675 GN=psbR PE=3 SV=1	photosystem II 10kDa protein [Salvia splendens]
		BMK_Unigene_144793	54.63	49.23	57.08	53.6467	129.09	66.93	60.82	85.6133	74.43	33.61	52.52	53.52	47.02	53.9	52.95	51.29	Molecular Function: MAP kinase activity (GO:0004707);; Molecular Function: ATP binding (GO:0005524);;	K20600|9.2e-203|sind:105172918|K20600 mitogen-activated protein kinase 4 [EC:2.7.11.24] | (RefSeq) mitogen-activated protein kinase homolog MMK2 isoform X1	Signal transduction mechanisms	Protein kinase domain;; Protein tyrosine and serine/threonine kinase;; Lipopolysaccharide kinase (Kdo/WaaP) family	Mitogen-activated protein kinase homolog MMK2 OS=Medicago sativa OX=3879 GN=MMK2 PE=2 SV=1	Mitogen-activated protein kinase OS=Handroanthus impetiginosus OX=429701 GN=CDL12_07127 PE=3 SV=1	Mitogen-activated protein kinase [Handroanthus impetiginosus]
		BMK_Unigene_146106	14.58	10.07	7.93	10.86	6.09	2.93	6.19	5.07	4.28	5.69	6.43	5.46667	9.4	6.53	10.29	8.74	Molecular Function: monooxygenase activity (GO:0004497);; Molecular Function: iron ion binding (GO:0005506);; Molecular Function: oxidoreductase activity, acting on paired donors, with incorporation or reduction of molecular oxygen (GO:0016705);; Molecular Function: heme binding (GO:0020037);;	K01723|1.6e-245|sind:105159196|K01723 hydroperoxide dehydratase [EC:4.2.1.92] | (RefSeq) allene oxide synthase 1, chloroplastic	--	Cytochrome P450	Allene oxide synthase 1, chloroplastic OS=Solanum lycopersicum OX=4081 GN=AOS1 PE=2 SV=1	Cytochrome P450 CYP74A1 OS=Salvia miltiorrhiza OX=226208 PE=2 SV=1	allene oxide synthase 1, chloroplastic [Sesamum indicum]
		BMK_Unigene_147429	4.52	9.91	6.49	6.97333	11.64	10.69	39.88	20.7367	149.37	6.71	30.32	62.1333	23.48	25.96	13.3	20.9133	Molecular Function: DNA binding (GO:0003677);; Cellular Component: nucleus (GO:0005634);; Biological Process: regulation of transcription, DNA-templated (GO:0006355);; Biological Process: auxin-activated signaling pathway (GO:0009734);;	K14486|1.1e-51|egu:105040924|K14486 auxin response factor | (RefSeq) auxin response factor 9	--	Auxin response factor;; AUX/IAA family	Auxin response factor 2B OS=Solanum lycopersicum OX=4081 GN=ARF2B PE=2 SV=1	Auxin-responsive protein OS=Salvia miltiorrhiza OX=226208 GN=ARF PE=3 SV=1	auxin response factor 2-like [Sesamum indicum]
		BMK_Unigene_147658	29.94	42.3	43.06	38.4333	28.45	40.33	31.62	33.4667	80.39	58.57	53.88	64.28	46.22	48.67	45.57	46.82	Molecular Function: DNA binding (GO:0003677);; Cellular Component: nucleus (GO:0005634);; Biological Process: regulation of transcription, DNA-templated (GO:0006355);; Biological Process: auxin-activated signaling pathway (GO:0009734);;	K14486|7.0e-42|nta:107818819|K14486 auxin response factor | (RefSeq) auxin response factor 1-like	--	--	Auxin response factor 2A OS=Solanum lycopersicum OX=4081 GN=ARF2A PE=1 SV=1	Auxin response factor OS=Erythranthe guttata OX=4155 GN=MIMGU_mgv1a001371mg PE=3 SV=1	PREDICTED: auxin response factor 2 [Erythranthe guttata]
		BMK_Unigene_147755	9.61	12.17	17.1	12.96	11.28	8.54	8.43	9.41667	23.02	14.1	18.51	18.5433	13.27	13.37	19.1	15.2467	Molecular Function: molecular_function (GO:0003674);; Molecular Function: DNA-binding transcription factor activity (GO:0003700);; Cellular Component: cellular_component (GO:0005575);; Cellular Component: intracellular (GO:0005622);; Cellular Component: obsolete cell (GO:0005623);; Cellular Component: nucleus (GO:0005634);; Biological Process: regulation of transcription, DNA-templated (GO:000635…	K14491|2.5e-11|cic:CICLE_v10007648mg|K14491 two-component response regulator ARR-B family | (RefSeq) hypothetical protein	--	Myb-like DNA-binding domain	Myb-related protein 1 OS=Arabidopsis thaliana OX=3702 GN=MYR1 PE=1 SV=1	Myb family transcription factor APL OS=Hibiscus syriacus OX=106335 GN=F3Y22_tig00110710pilonHSYRG00039 PE=3 SV=1	Myb family transcription factor APL [Hibiscus syriacus]
		BMK_Unigene_153301	14.82	19.96	19.21	17.9967	8.61	70.87	100.07	59.85	136.12	51.91	59.63	82.5533	78.73	135.71	25.07	79.8367	Molecular Function: protein serine/threonine kinase activity (GO:0004674);; Molecular Function: ATP binding (GO:0005524);; Cellular Component: integral component of membrane (GO:0016021);;	K13415|5.4e-59|pda:103704826|K13415 protein brassinosteroid insensitive 1 [EC:2.7.10.1 2.7.11.1] | (RefSeq) LOW QUALITY PROTEIN: brassinosteroid LRR receptor kinase BRI1	--	Protein kinase domain;; Leucine rich repeat;; Protein tyrosine and serine/threonine kinase;; Leucine Rich repeats (2 copies);; Leucine Rich Repeat;; Leucine Rich repeat;; Leucine rich repeat N-terminal domain	Probable LRR receptor-like serine/threonine-protein kinase At1g74360 OS=Arabidopsis thaliana OX=3702 GN=At1g74360 PE=1 SV=1	Protein kinase domain-containing protein OS=Salvia splendens OX=180675 GN=Saspl_028722 PE=3 SV=1	hypothetical protein Saspl_028722 [Salvia splendens]
		BMK_Unigene_155190	15.13	11.32	9.21	11.8867	9.28	5.49	9.09	7.95333	5.61	7.12	7.16	6.63	7.29	5.8	6.64	6.57667	Molecular Function: chitinase activity (GO:0004568);; Biological Process: carbohydrate metabolic process (GO:0005975);; Biological Process: chitin catabolic process (GO:0006032);; Biological Process: cell wall macromolecule catabolic process (GO:0016998);;	K20547|2.2e-48|sita:101777858|K20547 basic endochitinase B [EC:3.2.1.14] | (RefSeq) chitinase 1	General function prediction only	Chitinase class I	Chitinase-like protein 1 OS=Arabidopsis thaliana OX=3702 GN=CTL1 PE=1 SV=1	Glyco_hydro_19_cat domain-containing protein OS=Salvia splendens OX=180675 GN=Saspl_042712 PE=4 SV=1	hypothetical protein Saspl_042712 [Salvia splendens]
		BMK_Unigene_155522	6.69	8.92	12.91	9.50667	6.53	5.32	4.74	5.53	170	28.55	48.51	82.3533	25.68	45.94	22.17	31.2633	Molecular Function: transferase activity, transferring acyl groups other than amino-acyl groups (GO:0016747);;	K13065|1.7e-86|cic:CICLE_v10001106mg|K13065 shikimate O-hydroxycinnamoyltransferase [EC:2.3.1.133] | (RefSeq) hypothetical protein	--	Transferase family;; Transferase family	(13S,14R)-1,13-dihydroxy-N-methylcanadine 13-O-acetyltransferase AT1 OS=Papaver somniferum OX=3469 GN=AT1 PE=1 SV=1	Uncharacterized protein OS=Salvia splendens OX=180675 GN=Saspl_037479 PE=3 SV=1	vinorine synthase [Sesamum indicum]
		BMK_Unigene_155574	9.01	21.77	18.24	16.34	5.32	12.61	13.66	10.53	111.07	18.88	28.3	52.75	22.15	37.6	10.23	23.3267	Cellular Component: photosystem II (GO:0009523);; Cellular Component: chloroplast thylakoid membrane (GO:0009535);; Biological Process: photosynthetic electron transport in photosystem II (GO:0009772);; Cellular Component: integral component of membrane (GO:0016021);; Molecular Function: chlorophyll binding (GO:0016168);; Biological Process: protein-chromophore linkage (GO:0018298);; Molecular Fu…	K02705|1.1e-287|jre:26380811|K02705 photosystem II CP43 chlorophyll apoprotein | (RefSeq) psbC, AT063_gp070; photosystem II 44 kDa protein	--	Photosystem II protein;; Photosynthetic reaction centre protein	Photosystem II CP43 reaction center protein OS=Carica papaya OX=3649 GN=psbC PE=3 SV=1	Photosystem II CP43 reaction center protein (Fragment) OS=Viburnum cylindricum OX=237931 GN=psbC PE=3 SV=1	photosystem II CP43 chlorophyll apoprotein, partial [Viburnum cylindricum]
		BMK_Unigene_155739	3.27	4.51	1.88	3.22	0	6.01	0.78	2.26333	12.65	17.7	4.87	11.74	11.96	15.52	10.08	12.52	Molecular Function: MAP kinase kinase kinase activity (GO:0004709);; Molecular Function: ATP binding (GO:0005524);;	K20716|1.5e-133|sind:105175152|K20716 mitogen-activated protein kinase kinase kinase 17/18 | (RefSeq) mitogen-activated protein kinase kinase kinase 2	Signal transduction mechanisms	Protein kinase domain;; Protein tyrosine and serine/threonine kinase	Mitogen-activated protein kinase kinase kinase 17 OS=Arabidopsis thaliana OX=3702 GN=MAPKKK17 PE=1 SV=1	MEKK OS=Handroanthus impetiginosus OX=429701 GN=CDL12_11823 PE=3 SV=1	mitogen-activated protein kinase kinase kinase 2 [Sesamum indicum]
		BMK_Unigene_157044	56.45	99.31	86.74	80.8333	35.13	58.64	51.45	48.4067	252.85	129.95	77.84	153.547	89.41	102.06	66.88	86.1167	Molecular Function: electron transfer activity (GO:0009055);; Molecular Function: iron-sulfur cluster binding (GO:0051536);;	K02639|1.4e-79|sind:105164387|K02639 ferredoxin | (RefSeq) uncharacterized protein LOC105164387	--	2Fe-2S iron-sulfur cluster binding domain	Ferredoxin C 2, chloroplastic OS=Arabidopsis thaliana OX=3702 GN=FDC2 PE=2 SV=1	Ferredoxin OS=Salvia splendens OX=180675 GN=petF PE=4 SV=1	ferredoxin [Salvia splendens]
		BMK_Unigene_157094	31.93	16.73	18.67	22.4433	13.08	7.6	20.25	13.6433	12.14	8.5	8.74	9.79333	11.94	12.95	10.4	11.7633	Cellular Component: chloroplast (GO:0009507);; Cellular Component: integral component of membrane (GO:0016021);;	K03542|3.7e-113|sind:105159464|K03542 photosystem II 22kDa protein | (RefSeq) photosystem II 22 kDa protein, chloroplastic	--	Chlorophyll A-B binding protein	Photosystem II 22 kDa protein, chloroplastic OS=Solanum sogarandinum OX=52705 GN=PSBS PE=2 SV=1	Photosystem II 22kDa protein OS=Salvia splendens OX=180675 GN=psbS PE=4 SV=1	photosystem II 22kDa protein [Salvia splendens]
		BMK_Unigene_157129	9.08	11.91	19.57	13.52	10.04	15.69	21.53	15.7533	65.22	26.77	38.3	43.43	25.42	32.07	16.38	24.6233	Molecular Function: electron transfer activity (GO:0009055);; Cellular Component: chloroplast (GO:0009507);; Molecular Function: metal ion binding (GO:0046872);; Molecular Function: 2 iron, 2 sulfur cluster binding (GO:0051537);;	K02639|3.2e-42|mcha:111008270|K02639 ferredoxin | (RefSeq) ferredoxin-like	--	2Fe-2S iron-sulfur cluster binding domain	Ferredoxin-2, chloroplastic OS=Arabidopsis thaliana OX=3702 GN=FD2 PE=1 SV=1	Ferredoxin OS=Salvia splendens OX=180675 GN=petF PE=3 SV=1	ferredoxin [Salvia splendens]
		BMK_Unigene_157462	44.76	35.23	40.25	40.08	20.99	38.08	33.8	30.9567	92.77	90.64	60.6	81.3367	61.1	71.35	55.97	62.8067	Molecular Function: transferase activity, transferring acyl groups other than amino-acyl groups (GO:0016747);;	K13065|2.0e-61|oeu:111397779|K13065 shikimate O-hydroxycinnamoyltransferase [EC:2.3.1.133] | (RefSeq) pelargonidin 3-O-(6-caffeoylglucoside) 5-O-(6-O-malonylglucoside) 4'''-malonyltransferase-like	--	Transferase family	Pelargonidin 3-O-(6-caffeoylglucoside) 5-O-(6-O-malonylglucoside) 4'''-malonyltransferase OS=Salvia splendens OX=180675 PE=1 SV=1	Uncharacterized protein OS=Salvia splendens OX=180675 GN=Saspl_038127 PE=3 SV=1	hypothetical protein Saspl_038127 [Salvia splendens]
		BMK_Unigene_296749	11.59	13.1	12.74	12.4767	7.01	4.18	6	5.73	18.63	19.83	15.99	18.15	10.79	15.59	13.49	13.29	Molecular Function: protein kinase activity (GO:0004672);; Molecular Function: ATP binding (GO:0005524);; Cellular Component: integral component of membrane (GO:0016021);;	K13415|4.0e-66|atr:18432040|K13415 protein brassinosteroid insensitive 1 [EC:2.7.10.1 2.7.11.1] | (RefSeq) systemin receptor SR160	--	Protein tyrosine and serine/threonine kinase;; Protein kinase domain;; Leucine rich repeat N-terminal domain;; Leucine Rich repeats (2 copies)	Probable inactive receptor kinase At1g27190 OS=Arabidopsis thaliana OX=3702 GN=At1g27190 PE=1 SV=1	Protein brassinosteroid insensitive 1 OS=Salvia splendens OX=180675 GN=BRI1 PE=4 SV=1	protein brassinosteroid insensitive 1 [Salvia splendens]
		BMK_Unigene_299286	0.08	0.55	0.04	0.223333	1.1	0	0.2	0.433333	6.02	0.34	0.16	2.17333	0.09	0.04	0	0.0433333	Molecular Function: phospholipase A2 activity (GO:0004623);; Biological Process: phospholipid metabolic process (GO:0006644);; Biological Process: arachidonic acid secretion (GO:0050482);;	K01047|1.0e-57|sind:105161637|K01047 secretory phospholipase A2 [EC:3.1.1.4] | (RefSeq) phospholipase A2-alpha	--	Domain of unknown function (DUF2828)	Phospholipase A2-alpha OS=Arabidopsis thaliana OX=3702 GN=PLA2-ALPHA PE=1 SV=1	Uncharacterized protein OS=Salvia splendens OX=180675 GN=Saspl_050927 PE=4 SV=1	hypothetical protein Saspl_050927 [Salvia splendens]
		BMK_Unigene_300835	4.96	5.78	4.04	4.92667	5.45	7.19	8.86	7.16667	17.42	13.02	10.84	13.76	15.71	11.24	16.27	14.4067	Molecular Function: peroxidase activity (GO:0004601);; Cellular Component: extracellular region (GO:0005576);; Biological Process: response to oxidative stress (GO:0006979);; Molecular Function: heme binding (GO:0020037);; Biological Process: hydrogen peroxide catabolic process (GO:0042744);; Molecular Function: metal ion binding (GO:0046872);;	K00430|1.8e-135|jcu:105642426|K00430 peroxidase [EC:1.11.1.7] | (RefSeq) peroxidase N1	--	Peroxidase	Peroxidase N1 OS=Nicotiana tabacum OX=4097 GN=poxN1 PE=1 SV=1	Peroxidase OS=Salvia splendens OX=180675 GN=Saspl_034799 PE=3 SV=1	hypothetical protein Saspl_034799 [Salvia splendens]
		BMK_Unigene_304356	0.13	0.06	0.26	0.15	0.96	0.32	0.25	0.51	1.23	1.19	1.59	1.33667	0.65	0.45	0.2	0.433333	Biological Process: response to acid chemical (GO:0001101);; Molecular Function: molecular_function (GO:0003674);; Molecular Function: nucleic acid binding (GO:0003676);; Molecular Function: DNA binding (GO:0003677);; Molecular Function: DNA-binding transcription factor activity (GO:0003700);; Molecular Function: binding (GO:0005488);; Molecular Function: calcium ion binding (GO:0005509);; Molecu…	K13422|2.1e-169|sind:105165158|K13422 transcription factor MYC2 | (RefSeq) transcription factor MYC4-like	--	bHLH-MYC and R2R3-MYB transcription factors N-terminal;; Helix-loop-helix DNA-binding domain	Transcription factor MYC2 OS=Solanum lycopersicum OX=4081 GN=MYC2 PE=1 SV=1	MYC2-like transcription factor OS=Nepeta rtanjensis OX=2721193 PE=2 SV=1	MYC2-like transcription factor [Nepeta rtanjensis]
		BMK_Unigene_306561	1.72	1.09	2.21	1.67333	0.91	1.22	4.13	2.08667	30.8	4.13	8.79	14.5733	2.32	2.9	1.34	2.18667	Molecular Function: DNA-binding transcription factor activity (GO:0003700);; Cellular Component: nucleus (GO:0005634);; Molecular Function: sequence-specific DNA binding (GO:0043565);;	K13425|4.1e-24|rcu:8286686|K13425 WRKY transcription factor 22 | (RefSeq) WRKY transcription factor 22	--	WRKY DNA -binding domain;; Plant zinc cluster domain	Probable WRKY transcription factor 11 OS=Arabidopsis thaliana OX=3702 GN=WRKY11 PE=2 SV=2	WRKY protein OS=Salvia miltiorrhiza OX=226208 GN=WRKY3 PE=2 SV=1	WRKY protein [Salvia miltiorrhiza]
		BMK_Unigene_309136	0.09	0.14	0.37	0.2	0.24	0.28	0.27	0.263333	0.78	1.34	1.96	1.36	1.04	0.72	0.74	0.833333	Molecular Function: protein serine/threonine kinase activity (GO:0004674);; Molecular Function: ATP binding (GO:0005524);; Biological Process: recognition of pollen (GO:0048544);;	K13420|9.3e-62|mesc:110601988|K13420 LRR receptor-like serine/threonine-protein kinase FLS2 [EC:2.7.11.1] | (RefSeq) LRR receptor-like serine/threonine-protein kinase FLS2	--	Protein kinase domain;; Protein tyrosine and serine/threonine kinase;; D-mannose binding lectin;; S-locus glycoprotein domain	G-type lectin S-receptor-like serine/threonine-protein kinase At5g24080 OS=Arabidopsis thaliana OX=3702 GN=At5g24080 PE=2 SV=1	Non-specific serine/threonine protein kinase OS=Handroanthus impetiginosus OX=429701 GN=CDL12_27368 PE=4 SV=1	G-type lectin S-receptor-like serine/threonine-protein kinase At1g34300 [Sesamum indicum]
		BMK_Unigene_310010	34.88	41.39	39.11	38.46	31.72	44	47.66	41.1267	50.52	53.13	62.6	55.4167	36.98	45.5	38.74	40.4067	Molecular Function: peroxidase activity (GO:0004601);; Cellular Component: extracellular region (GO:0005576);; Biological Process: response to oxidative stress (GO:0006979);; Molecular Function: heme binding (GO:0020037);; Biological Process: hydrogen peroxide catabolic process (GO:0042744);; Molecular Function: metal ion binding (GO:0046872);;	K00430|8.8e-145|sind:105160817|K00430 peroxidase [EC:1.11.1.7] | (RefSeq) peroxidase P7	--	Peroxidase	Peroxidase 4 OS=Vitis vinifera OX=29760 GN=GSVIVT00023967001 PE=1 SV=1	Peroxidase OS=Salvia splendens OX=180675 GN=Saspl_034389 PE=3 SV=1	hypothetical protein Saspl_034389 [Salvia splendens]
		BMK_Unigene_313188	32.06	38.86	43.51	38.1433	16.97	23.58	22.09	20.88	90.03	49.6	49.57	63.0667	34.34	34.76	38.96	36.02	Molecular Function: molecular_function (GO:0003674);; Molecular Function: transcription coregulator activity (GO:0003712);; Molecular Function: transcription corepressor activity (GO:0003714);; Cellular Component: cellular_component (GO:0005575);; Cellular Component: intracellular (GO:0005622);; Cellular Component: obsolete cell (GO:0005623);; Cellular Component: nucleus (GO:0005634);; Biological…	K13464|1.3e-56|sind:105173706|K13464 jasmonate ZIM domain-containing protein | (RefSeq) protein TIFY 10A-like isoform X1	--	tify domain;; Jas motif	Protein TIFY 10A OS=Arabidopsis thaliana OX=3702 GN=TIFY10A PE=1 SV=1	TIFY10A OS=Salvia miltiorrhiza OX=226208 PE=2 SV=1	TIFY10A [Salvia miltiorrhiza]
		BMK_Unigene_465998	13.26	33.35	27.59	24.7333	27.08	43.7	33.76	34.8467	38.72	55.35	67.66	53.91	33.98	33.85	28.95	32.26	Molecular Function: protein dimerization activity (GO:0046983);;	K13422|1.9e-11|dzi:111290819|K13422 transcription factor MYC2 | (RefSeq) transcription factor MYC2-like	--	Helix-loop-helix DNA-binding domain	Transcription factor bHLH93 OS=Arabidopsis thaliana OX=3702 GN=BHLH93 PE=1 SV=1	Basic helix-loop-helix transcription factor OS=Salvia miltiorrhiza OX=226208 PE=2 SV=1	basic helix-loop-helix transcription factor [Salvia miltiorrhiza]
		BMK_Unigene_466328	147.88	77.24	56.63	93.9167	59.13	26.49	30.31	38.6433	43.01	45.53	141.96	76.8333	69.3	57.14	85.23	70.5567	Molecular Function: transferase activity, transferring acyl groups other than amino-acyl groups (GO:0016747);;	K13065|7.7e-90|oeu:111382475|K13065 shikimate O-hydroxycinnamoyltransferase [EC:2.3.1.133] | (RefSeq) vinorine synthase-like	--	Transferase family	Stemmadenine O-acetyltransferase OS=Catharanthus roseus OX=4058 GN=SAT PE=1 SV=1	Alcohol acetyltransferase OS=Lavandula x intermedia OX=1196215 PE=2 SV=1	alcohol acetyltransferase [Lavandula x intermedia]
		BMK_Unigene_472316	7.13	8.81	8.14	8.02667	7.66	11.99	10.71	10.12	13.67	15.95	11.17	13.5967	10.49	13.13	11.65	11.7567	Molecular Function: N-acetyl-gamma-glutamyl-phosphate reductase activity (GO:0003942);; Molecular Function: acetylglutamate kinase activity (GO:0003991);; Cellular Component: mitochondrion (GO:0005739);; Biological Process: arginine biosynthetic process (GO:0006526);; Molecular Function: NAD binding (GO:0051287);;	K00930|1.8e-24|cit:102627964|K00930 acetylglutamate kinase [EC:2.7.2.8] | (RefSeq) acetylglutamate kinase, chloroplastic	Amino acid transport and metabolism	NAT, N-acetyltransferase, of N-acetylglutamate synthase;; Semialdehyde dehydrogenase, NAD binding domain;; Amino acid kinase family	Acetylglutamate kinase, chloroplastic OS=Arabidopsis thaliana OX=3702 GN=NAGK PE=1 SV=1	Acetylglutamate kinase OS=Hordeum vulgare subsp. vulgare OX=112509 PE=2 SV=1	N-acetyl-gamma-glutamyl-phosphate reductase [Cryptococcus gattii VGII MMRL2647]
		BMK_Unigene_477084	73.46	46.47	50.38	56.77	23.22	19.82	36.12	26.3867	275.79	37.85	109.18	140.94	49.63	54.42	46.55	50.2	Molecular Function: protein serine/threonine kinase activity (GO:0004674);; Molecular Function: ATP binding (GO:0005524);; Cellular Component: integral component of membrane (GO:0016021);;	K13420|8.1e-67|nsy:104224620|K13420 LRR receptor-like serine/threonine-protein kinase FLS2 [EC:2.7.11.1] | (RefSeq) LRR receptor-like serine/threonine-protein kinase EFR	--	Protein kinase domain;; Protein tyrosine and serine/threonine kinase	Receptor kinase-like protein Xa21 OS=Oryza sativa subsp. indica OX=39946 GN=XA21 PE=1 SV=1	Serine/threonine protein kinase OS=Handroanthus impetiginosus OX=429701 GN=CDL12_06783 PE=3 SV=1	Serine/threonine protein kinase [Handroanthus impetiginosus]
		BMK_Unigene_479839	20.39	22.8	20.99	21.3933	9.94	19.72	18.31	15.99	46.65	33.04	28.42	36.0367	27.13	30.32	24.75	27.4	Molecular Function: oxidoreductase activity (GO:0016491);; Molecular Function: FAD binding (GO:0071949);;	K22395|1.8e-163|nau:109214673|K22395 cinnamyl-alcohol dehydrogenase [EC:1.1.1.195] | (RefSeq) berberine bridge enzyme-like 28	--	FAD binding domain;; Berberine and berberine like	Berberine bridge enzyme-like 18 OS=Arabidopsis thaliana OX=3702 GN=At4g20820 PE=3 SV=1	FAD-binding PCMH-type domain-containing protein OS=Salvia splendens OX=180675 GN=Saspl_043363 PE=3 SV=1	hypothetical protein Saspl_043363 [Salvia splendens]
		BMK_Unigene_480438	2.48	7.25	7.14	5.62333	6.06	7.93	6.27	6.75333	18.92	8.07	16.88	14.6233	7.48	9.79	6.8	8.02333	Molecular Function: oxidoreductase activity (GO:0016491);; Molecular Function: FAD binding (GO:0071949);;	K22395|2.5e-87|sot:102596095|K22395 cinnamyl-alcohol dehydrogenase [EC:1.1.1.195] | (RefSeq) reticuline oxidase-like protein	--	Berberine and berberine like	Berberine bridge enzyme-like 8 OS=Arabidopsis thaliana OX=3702 GN=At1g30700 PE=2 SV=1	FAD-binding PCMH-type domain-containing protein OS=Salvia splendens OX=180675 GN=Saspl_033512 PE=3 SV=1	hypothetical protein Saspl_033512 [Salvia splendens]
		BMK_Unigene_480454	68.84	142.83	117.87	109.847	56.14	76.76	87.1	73.3333	213.58	170.36	104.53	162.823	139.07	172.46	100.6	137.377	Molecular Function: DNA-binding transcription factor activity (GO:0003700);; Cellular Component: nucleus (GO:0005634);; Molecular Function: sequence-specific DNA binding (GO:0043565);;	K13425|4.1e-12|nau:109231068|K13425 WRKY transcription factor 22 | (RefSeq) WRKY transcription factor 22-like	--	WRKY DNA -binding domain	Probable WRKY transcription factor 14 OS=Arabidopsis thaliana OX=3702 GN=WRKY14 PE=2 SV=2	WRKY domain-containing protein OS=Salvia splendens OX=180675 GN=Saspl_003519 PE=4 SV=1	hypothetical protein Saspl_003519 [Salvia splendens]
		BMK_Unigene_016855	43.89	48.73	51.53	48.05	11.61	14.42	14.75	13.5933	50.88	41.12	47.44	46.48	20.89	22.26	21.55	21.5667	Molecular Function: oxidoreductase activity (GO:0016491);; Molecular Function: FAD binding (GO:0071949);;	K22395|1.9e-75|cann:107859065|K22395 cinnamyl-alcohol dehydrogenase [EC:1.1.1.195] | (RefSeq) cannabidiolic acid synthase-like	--	FAD binding domain	Tetrahydrocannabinolic acid synthase OS=Cannabis sativa OX=3483 PE=1 SV=1	FAD-binding PCMH-type domain-containing protein OS=Salvia splendens OX=180675 GN=Saspl_008552 PE=3 SV=1	hypothetical protein Saspl_008552 [Salvia splendens]
		BMK_Unigene_025053	74.79	53.72	53.54	60.6833	49.48	29.96	43.26	40.9	38.5	35.35	41.44	38.43	43.56	34.08	50.22	42.62	Molecular Function: oxidoreductase activity (GO:0016491);; Molecular Function: FAD binding (GO:0071949);;	K22395|2.5e-95|cann:107859064|K22395 cinnamyl-alcohol dehydrogenase [EC:1.1.1.195] | (RefSeq) tetrahydrocannabinolic acid synthase-like	--	Berberine and berberine like	Berberine bridge enzyme-like 13 OS=Arabidopsis thaliana OX=3702 GN=At1g30760 PE=1 SV=1	Uncharacterized protein OS=Salvia splendens OX=180675 GN=Saspl_040033 PE=3 SV=1	hypothetical protein Saspl_040033 [Salvia splendens]
		BMK_Unigene_107458	8.05	12.2	12.88	11.0433	20.12	29.6	17.57	22.43	25.94	25.52	12.42	21.2933	24.26	28.61	22.46	25.11	Molecular Function: DNA binding (GO:0003677);; Molecular Function: DNA-binding transcription factor activity (GO:0003700);; Cellular Component: nucleus (GO:0005634);;	K14516|3.5e-22|fve:101312740|K14516 ethylene-responsive transcription factor 1 | (RefSeq) ethylene-responsive transcription factor 1B-like	--	AP2 domain	Ethylene-responsive transcription factor 14 OS=Arabidopsis thaliana OX=3702 GN=ERF14 PE=2 SV=1	Ethylene-responsive transcription factor OS=Striga asiatica OX=4170 GN=STAS_33860 PE=4 SV=1	ethylene-responsive transcription factor ERF095-like [Olea europaea var. sylvestris]
		BMK_Unigene_117052	13.27	18.02	15.39	15.56	10.38	12.25	13.59	12.0733	23.77	19.84	23.06	22.2233	14.04	17	14.41	15.15	Molecular Function: protein serine/threonine kinase activity (GO:0004674);; Molecular Function: ATP binding (GO:0005524);; Biological Process: cell division (GO:0051301);;	K20716|9.5e-35|tcc:18597189|K20716 mitogen-activated protein kinase kinase kinase 17/18 | (RefSeq) mitogen-activated protein kinase kinase kinase ANP1	Signal transduction mechanisms	Protein kinase domain;; Protein tyrosine and serine/threonine kinase	Mitogen-activated protein kinase kinase kinase 20 OS=Arabidopsis thaliana OX=3702 GN=MAPKKK20 PE=1 SV=1	Cell division cycle 2-like OS=Salvia splendens OX=180675 GN=CDC2L PE=3 SV=1	cell division cycle 2-like [Salvia splendens]
		BMK_Unigene_117575	3.17	4.32	3.99	3.82667	6.08	6.05	5.1	5.74333	12.24	7	14.63	11.29	5.56	7.01	6.28	6.28333	Cellular Component: photosystem II oxygen evolving complex (GO:0009654);; Biological Process: photosynthesis (GO:0015979);; Cellular Component: integral component of membrane (GO:0016021);;	K03541|1.9e-36|qsu:112027278|K03541 photosystem II 10kDa protein | (RefSeq) photosystem II 10 kDa polypeptide, chloroplastic	--	Photosystem II 10 kDa polypeptide PsbR	Photosystem II 10 kDa polypeptide, chloroplastic OS=Spinacia oleracea OX=3562 GN=PSBR PE=2 SV=1	Photosystem II 10 kDa polypeptide, chloroplastic OS=Salvia splendens OX=180675 GN=psbR PE=3 SV=1	photosystem II 10 kDa polypeptide, chloroplastic [Quercus suber]
		BMK_Unigene_119727	4.37	6.44	4.55	5.12	6.17	9.52	7.51	7.73333	9.24	9.59	8.15	8.99333	6.64	7.33	6.37	6.78	Molecular Function: transcription coregulator activity (GO:0003712);; Cellular Component: nucleus (GO:0005634);;	K14494|7.4e-88|sind:105156231|K14494 DELLA protein | (RefSeq) DELLA protein GAI1	--	Transcriptional regulator DELLA protein N terminal;; GRAS domain family	DELLA protein GAI1 OS=Vitis vinifera OX=29760 GN=GAI1 PE=2 SV=1	GRAS domain-containing protein OS=Handroanthus impetiginosus OX=429701 GN=CDL12_07416 PE=3 SV=1	hypothetical protein CDL12_07416 [Handroanthus impetiginosus]
		BMK_Unigene_120317	0.8	3.37	2.59	2.25333	0.83	1.48	1.03	1.11333	3.6	4.61	1.96	3.39	3.09	4.91	1.53	3.17667	Biological Process: reproduction (GO:0000003);; Biological Process: response to acid chemical (GO:0001101);; Biological Process: developmental process involved in reproduction (GO:0003006);; Molecular Function: molecular_function (GO:0003674);; Molecular Function: transcription coregulator activity (GO:0003712);; Molecular Function: transcription corepressor activity (GO:0003714);; Cellular Compo…	K13464|4.4e-29|sind:105161945|K13464 jasmonate ZIM domain-containing protein | (RefSeq) protein TIFY 10a-like	--	tify domain;; Jas motif	Protein TIFY 10A OS=Arabidopsis thaliana OX=3702 GN=TIFY10A PE=1 SV=1	TIFY10A OS=Salvia miltiorrhiza OX=226208 PE=2 SV=1	TIFY10A [Salvia miltiorrhiza]
		BMK_Unigene_145099	0.03	0.2	0.15	0.126667	0.55	0.47	0.47	0.496667	2.98	1.04	1.39	1.80333	0.37	0.39	0.23	0.33	Biological Process: ATP synthesis coupled proton transport (GO:0015986);; Cellular Component: proton-transporting ATP synthase complex, catalytic core F(1) (GO:0045261);; Molecular Function: proton-transporting ATP synthase activity, rotational mechanism (GO:0046933);;	K02115|3.4e-147|sind:105176686|K02115 F-type H+-transporting ATPase subunit gamma | (RefSeq) ATP synthase gamma chain, chloroplastic-like	Energy production and conversion	U-box domain;; RING-type zinc-finger;; Zinc-finger of the MIZ type in Nse subunit;; Armadillo/beta-catenin-like repeat;; ATP synthase	ATP synthase gamma chain, chloroplastic OS=Spinacia oleracea OX=3562 GN=ATPC PE=1 SV=2	F-type H+-transporting ATPase subunit gamma OS=Salvia splendens OX=180675 GN=ATPF1G PE=3 SV=1	F-type H+-transporting ATPase subunit gamma [Salvia splendens]
		BMK_Unigene_147509	12.56	11.82	9.34	11.24	11.85	20.11	10.93	14.2967	20.81	22.64	21.99	21.8133	16.69	20.32	16.89	17.9667	Molecular Function: protein dimerization activity (GO:0046983);;	K13422|4.7e-11|dzi:111290819|K13422 transcription factor MYC2 | (RefSeq) transcription factor MYC2-like	--	Helix-loop-helix DNA-binding domain	Transcription factor bHLH93 OS=Arabidopsis thaliana OX=3702 GN=BHLH93 PE=1 SV=1	Basic helix-loop-helix transcription factor OS=Salvia miltiorrhiza OX=226208 PE=2 SV=1	basic helix-loop-helix transcription factor [Salvia miltiorrhiza]
		BMK_Unigene_150647	43.34	59.25	55.78	52.79	30.84	82.58	64.09	59.17	77.16	78.32	72.56	76.0133	76.47	107.77	47.85	77.3633	Molecular Function: calcium ion binding (GO:0005509);; Cellular Component: photosystem II oxygen evolving complex (GO:0009654);; Biological Process: photosynthesis (GO:0015979);; Cellular Component: extrinsic component of membrane (GO:0019898);;	K02717|2.2e-99|sind:105158046|K02717 photosystem II oxygen-evolving enhancer protein 2 | (RefSeq) psbP-like protein 1, chloroplastic	--	PsbP	PsbP-like protein 1, chloroplastic OS=Arabidopsis thaliana OX=3702 GN=PPL1 PE=1 SV=1	23 kDa subunit of oxygen evolving system of photosystem II OS=Salvia splendens OX=180675 GN=psbP PE=3 SV=1	photosystem II oxygen-evolving enhancer protein 2 [Salvia splendens]
		BMK_Unigene_152647	8.72	18.04	13.18	13.3133	8.7	24.72	20.6	18.0067	41.53	28.56	20.78	30.29	25.35	30.33	19.02	24.9	--	K18368|2.5e-78|sind:105174041|K18368 caffeoylshikimate esterase [EC:3.1.1.-] | (RefSeq) caffeoylshikimate esterase-like	Lipid transport and metabolism	Serine aminopeptidase, S33;; Serine aminopeptidase, S33;; alpha/beta hydrolase fold;; Alpha/beta hydrolase family	--	Hydrolase_4 domain-containing protein OS=Salvia splendens OX=180675 GN=Saspl_048950 PE=4 SV=1	hypothetical protein Saspl_048950 [Salvia splendens]
		BMK_Unigene_153769	14.77	17.69	18.68	17.0467	14.11	13.94	14.87	14.3067	28.49	22.39	27.87	26.25	18.43	16.61	24.41	19.8167	Molecular Function: L-aspartate:2-oxoglutarate aminotransferase activity (GO:0004069);; Biological Process: cellular amino acid metabolic process (GO:0006520);; Biological Process: biosynthetic process (GO:0009058);; Molecular Function: pyridoxal phosphate binding (GO:0030170);;	K14454|1.5e-229|sind:105170896|K14454 aspartate aminotransferase, cytoplasmic [EC:2.6.1.1] | (RefSeq) aspartate aminotransferase, cytoplasmic	Amino acid transport and metabolism	Aminotransferase class I and II	Aspartate aminotransferase 3, chloroplastic OS=Arabidopsis thaliana OX=3702 GN=ASP3 PE=1 SV=1	Aspartate aminotransferase OS=Salvia splendens OX=180675 GN=GOT1 PE=3 SV=1	aspartate aminotransferase, cytoplasmic [Salvia splendens]
		BMK_Unigene_155834	12.1	2.55	3.82	6.15667	3.38	3.01	4.64	3.67667	14.99	7.19	5.51	9.23	6.47	5.67	5.45	5.86333	Molecular Function: transferase activity, transferring acyl groups other than amino-acyl groups (GO:0016747);;	K13065|3.7e-95|oeu:111382475|K13065 shikimate O-hydroxycinnamoyltransferase [EC:2.3.1.133] | (RefSeq) vinorine synthase-like	--	Transferase family	Vinorine synthase OS=Rauvolfia serpentina OX=4060 GN=ACT PE=1 SV=2	Alcohol acetyltransferase OS=Lavandula x intermedia OX=1196215 PE=2 SV=1	alcohol acetyltransferase [Lavandula x intermedia]
		BMK_Unigene_156755	4.2	5.11	4.97	4.76	8.56	5.9	5.83	6.76333	3.26	5.45	9.81	6.17333	3.76	4.19	4.9	4.28333	Molecular Function: protein dimerization activity (GO:0046983);;	K16189|4.3e-08|eus:EUTSA_v10016715mg|K16189 phytochrome-interacting factor 4 | (RefSeq) hypothetical protein	--	Helix-loop-helix DNA-binding domain	Putative transcription factor bHLH086 OS=Arabidopsis thaliana OX=3702 GN=RSL1 PE=1 SV=2	BHLH domain-containing protein OS=Salvia splendens OX=180675 GN=Saspl_039618 PE=4 SV=1	hypothetical protein Saspl_039618 [Salvia splendens]
		BMK_Unigene_157759	0.75	0.47	1.32	0.846667	1.37	0.47	1.3	1.04667	2.16	3.47	1.46	2.36333	1.8	1.3	2.39	1.83	Molecular Function: peroxidase activity (GO:0004601);; Cellular Component: extracellular region (GO:0005576);; Biological Process: response to oxidative stress (GO:0006979);; Molecular Function: heme binding (GO:0020037);; Biological Process: hydrogen peroxide catabolic process (GO:0042744);; Molecular Function: metal ion binding (GO:0046872);;	K00430|6.6e-140|jcu:105642426|K00430 peroxidase [EC:1.11.1.7] | (RefSeq) peroxidase N1	--	Peroxidase	Peroxidase N1 OS=Nicotiana tabacum OX=4097 GN=poxN1 PE=1 SV=1	Peroxidase OS=Salvia splendens OX=180675 GN=Saspl_034799 PE=3 SV=1	hypothetical protein Saspl_034799 [Salvia splendens]
		BMK_Unigene_158478	2.96	4.49	3.86	3.77	4.69	4.84	3.14	4.22333	8.11	8.46	4.51	7.02667	6.44	7.9	6.94	7.09333	Molecular Function: ligase activity (GO:0016874);;	K01904|3.8e-288|sind:105166823|K01904 4-coumarate--CoA ligase [EC:6.2.1.12] | (RefSeq) 4-coumarate--CoA ligase 2	Lipid transport and metabolism	AMP-binding enzyme;; AMP-binding enzyme C-terminal domain	4-coumarate--CoA ligase 2 OS=Glycine max OX=3847 PE=2 SV=2	4-coumarate--CoA ligase OS=Ocimum tenuiflorum OX=204149 PE=2 SV=1	4-coumarate-CoA ligase [Ocimum tenuiflorum]
		BMK_Unigene_304646	0.72	1.32	1.45	1.16333	1.01	6.4	4.29	3.9	3.54	2.68	1.76	2.66	3.14	4.51	1.73	3.12667	Biological Process: response to reactive oxygen species (GO:0000302);; Molecular Function: molecular_function (GO:0003674);; Molecular Function: catalytic activity (GO:0003824);; Molecular Function: catalase activity (GO:0004096);; Molecular Function: peroxidase activity (GO:0004601);; Molecular Function: binding (GO:0005488);; Cellular Component: cellular_component (GO:0005575);; Cellular Compon…	K03781|4.4e-42|rcu:8268764|K03781 catalase [EC:1.11.1.6] | (RefSeq) catalase isozyme 2	Inorganic ion transport and metabolism	Catalase	Catalase isozyme 1 OS=Gossypium hirsutum OX=3635 GN=CAT1 PE=2 SV=2	Catalase OS=Artemisia annua OX=35608 GN=CTI12_AA414200 PE=3 SV=1	Catalase active site-containing protein [Artemisia annua]
		BMK_Unigene_304836	1.54	8.43	0.33	3.43333	2.87	2.31	2.99	2.72333	30.33	31.57	2.78	21.56	7.53	9.77	8.62	8.64	Molecular Function: protein kinase activity (GO:0004672);; Molecular Function: ATP binding (GO:0005524);; Cellular Component: integral component of membrane (GO:0016021);;	K13415|1.0e-42|aly:9302920|K13415 protein brassinosteroid insensitive 1 [EC:2.7.10.1 2.7.11.1] | (RefSeq) protein BRASSINOSTEROID INSENSITIVE 1	--	Protein tyrosine and serine/threonine kinase;; Leucine rich repeat;; Protein kinase domain;; Leucine Rich repeats (2 copies);; Leucine Rich repeat;; Leucine Rich Repeat	Calmodulin-binding receptor kinase CaMRLK OS=Arabidopsis thaliana OX=3702 GN=CAMRLK PE=1 SV=1	Protein kinase domain-containing protein OS=Salvia splendens OX=180675 GN=Saspl_044039 PE=4 SV=1	hypothetical protein Saspl_044039 [Salvia splendens]
		BMK_Unigene_473394	4.88	6.31	6.41	5.86667	5.34	2.37	2.59	3.43333	15.81	8.44	6.76	10.3367	8.8	5.9	6.39	7.03	Molecular Function: peroxidase activity (GO:0004601);; Cellular Component: extracellular region (GO:0005576);; Biological Process: response to oxidative stress (GO:0006979);; Molecular Function: heme binding (GO:0020037);; Biological Process: hydrogen peroxide catabolic process (GO:0042744);; Molecular Function: metal ion binding (GO:0046872);;	K00430|3.2e-142|sind:105166002|K00430 peroxidase [EC:1.11.1.7] | (RefSeq) peroxidase 64	--	Peroxidase	Peroxidase 64 OS=Arabidopsis thaliana OX=3702 GN=PER64 PE=1 SV=1	Peroxidase OS=Handroanthus impetiginosus OX=429701 GN=CDL12_23358 PE=3 SV=1	Peroxidase [Handroanthus impetiginosus]
		BMK_Unigene_475277	8.23	2.63	2.97	4.61	5.11	2.89	3	3.66667	16.88	4.4	8.19	9.82333	7.39	7.49	5.6	6.82667	Molecular Function: peroxidase activity (GO:0004601);; Biological Process: response to oxidative stress (GO:0006979);; Molecular Function: protein phosphatase binding (GO:0019903);; Molecular Function: heme binding (GO:0020037);; Biological Process: hydrogen peroxide catabolic process (GO:0042744);; Biological Process: regulation of phosphoprotein phosphatase activity (GO:0043666);; Molecular Fun…	K00430|1.5e-129|sind:105165732|K00430 peroxidase [EC:1.11.1.7] | (RefSeq) peroxidase N	--	Peroxidase	Peroxidase 59 OS=Arabidopsis thaliana OX=3702 GN=PER59 PE=1 SV=2	Peroxidase OS=Salvia splendens OX=180675 GN=Saspl_003658 PE=3 SV=1	hypothetical protein Saspl_003658 [Salvia splendens]
		BMK_Unigene_475391	17.75	21.28	21.25	20.0933	31.02	23.09	20.63	24.9133	30.2	26.73	41.33	32.7533	19.91	24.57	24.58	23.02	Molecular Function: protein dimerization activity (GO:0046983);;	K13422|9.3e-08|mus:103981825|K13422 transcription factor MYC2 | (RefSeq) transcription factor MYC2-like	--	Helix-loop-helix DNA-binding domain	Putative transcription factor bHLH041 OS=Arabidopsis thaliana OX=3702 GN=BHLH41 PE=3 SV=1	Basic helix-loop-helix transcription factor OS=Salvia miltiorrhiza OX=226208 PE=2 SV=1	basic helix-loop-helix transcription factor [Salvia miltiorrhiza]
		BMK_Unigene_475569	0.28	2.92	5.01	2.73667	1.88	1.6	1.91	1.79667	24.6	3.22	11.85	13.2233	5.3	5.81	1.32	4.14333	Molecular Function: protein kinase activity (GO:0004672);; Molecular Function: ATP binding (GO:0005524);;	K14510|7.7e-18|dzi:111297014|K14510 serine/threonine-protein kinase CTR1 [EC:2.7.11.1] | (RefSeq) serine/threonine-protein kinase CTR1-like	Signal transduction mechanisms	Protein tyrosine and serine/threonine kinase;; Protein kinase domain;; Ankyrin repeats (many copies);; Ankyrin repeats (3 copies);; Ankyrin repeat;; Ankyrin repeats (many copies);; Ankyrin repeat;; Protein tyrosine and serine/threonine kinase;; Protein kinase domain	Integrin-linked protein kinase 1 OS=Arabidopsis thaliana OX=3702 GN=ILK1 PE=1 SV=1	Uncharacterized protein OS=Salvia splendens OX=180675 GN=Saspl_035569 PE=4 SV=1	hypothetical protein Saspl_035569 [Salvia splendens]
		BMK_Unigene_475574	8.24	13.73	9.51	10.4933	10.5	13.79	14.46	12.9167	34.86	20.06	20.2	25.04	17.02	23.31	17.93	19.42	Molecular Function: oxidoreductase activity (GO:0016491);; Molecular Function: FAD binding (GO:0071949);;	K22395|3.3e-163|cann:107859065|K22395 cinnamyl-alcohol dehydrogenase [EC:1.1.1.195] | (RefSeq) cannabidiolic acid synthase-like	--	FAD binding domain;; Berberine and berberine like	Cannabidiolic acid synthase OS=Cannabis sativa OX=3483 GN=CBDAS PE=1 SV=1	Uncharacterized protein OS=Salvia splendens OX=180675 GN=Saspl_040033 PE=3 SV=1	hypothetical protein Saspl_040033 [Salvia splendens]
		BMK_Unigene_478517	41.48	31.23	37.4	36.7033	19.04	16.78	26.75	20.8567	64.84	34.79	24.93	41.52	32.31	34.32	35.5	34.0433	Molecular Function: DNA-binding transcription factor activity (GO:0003700);; Cellular Component: nucleus (GO:0005634);; Molecular Function: sequence-specific DNA binding (GO:0043565);;	K13425|3.0e-25|han:110922953|K13425 WRKY transcription factor 22 | (RefSeq) WRKY transcription factor 22-like	--	WRKY DNA -binding domain;; Plant zinc cluster domain	Probable WRKY transcription factor 11 OS=Arabidopsis thaliana OX=3702 GN=WRKY11 PE=2 SV=2	WRKY protein OS=Salvia miltiorrhiza OX=226208 GN=WRKY27 PE=2 SV=1	WRKY protein [Salvia miltiorrhiza]
		BMK_Unigene_479908	12.97	8.76	11.68	11.1367	4.86	5.84	7.24	5.98	6	6.09	6.43	6.17333	6.36	4.07	8.61	6.34667	Molecular Function: protein serine/threonine kinase activity (GO:0004674);; Molecular Function: ATP binding (GO:0005524);;	K14498|4.4e-160|sind:105169578|K14498 serine/threonine-protein kinase SRK2 [EC:2.7.11.1] | (RefSeq) serine/threonine-protein kinase SRK2E isoform X1	Signal transduction mechanisms	Protein kinase domain;; Protein tyrosine and serine/threonine kinase;; Protein kinase domain	Serine/threonine-protein kinase SRK2E OS=Arabidopsis thaliana OX=3702 GN=SRK2E PE=1 SV=1	SNF1-related protein kinase 2.6 OS=Salvia miltiorrhiza OX=226208 GN=SnRK2.6 PE=2 SV=1	SNF1-related protein kinase 2.6 [Salvia miltiorrhiza]
		BMK_Unigene_034414	14.61	7.64	12.9	11.7167	7.58	6.56	5.16	6.43333	42.04	17.38	23.52	27.6467	13.12	10.13	13.17	12.14	Cellular Component: photosystem (GO:0009521);; Cellular Component: photosystem II (GO:0009523);; Cellular Component: photosystem II reaction center (GO:0009539);; Biological Process: photosynthetic electron transport chain (GO:0009767);; Biological Process: photosynthesis (GO:0015979);; Cellular Component: membrane (GO:0016020);; Molecular Function: chlorophyll binding (GO:0016168);; Biological P…	K02705|2.6e-152|psom:26895688|K02705 photosystem II CP43 chlorophyll apoprotein | (RefSeq) psbC, AZ395_gp071; photosystem II 44 kDa protein	--	Photosystem II protein;; PPR repeat family;; PPR repeat;; PPR repeat;; Pentatricopeptide repeat domain;; YCF9	Photosystem II CP43 reaction center protein OS=Carica papaya OX=3649 GN=psbC PE=3 SV=1	PsbC OS=Hedysarum semenovii OX=1641295 GN=psbC PE=4 SV=1	photosystem II 44 kDa protein [Verbena hastata]
		BMK_Unigene_116814	23.35	27.51	35.24	28.7	36.09	35.35	36.24	35.8933	106.61	40.56	40.24	62.47	39.08	35.05	39.91	38.0133	--	K20725|3.5e-75|sind:105179693|K20725 MAP kinase substrate 1 | (RefSeq) protein MKS1	--	VQ motif	Protein MKS1 OS=Arabidopsis thaliana OX=3702 GN=MKS1 PE=1 SV=2	VQ domain-containing protein OS=Salvia splendens OX=180675 GN=Saspl_044102 PE=4 SV=1	hypothetical protein Saspl_044102 [Salvia splendens]
		BMK_Unigene_118448	2.61	2.29	2.99	2.63	1.34	2.47	2.33	2.04667	6.85	4.91	10.38	7.38	3.02	5.26	2.12	3.46667	Molecular Function: monooxygenase activity (GO:0004497);; Molecular Function: iron ion binding (GO:0005506);; Molecular Function: oxidoreductase activity, acting on paired donors, with incorporation or reduction of molecular oxygen (GO:0016705);; Molecular Function: heme binding (GO:0020037);; Molecular Function: hydroperoxide dehydratase activity (GO:0047987);;	K01723|1.4e-244|sind:105159196|K01723 hydroperoxide dehydratase [EC:4.2.1.92] | (RefSeq) allene oxide synthase 1, chloroplastic	--	Cytochrome P450	Allene oxide synthase 1, chloroplastic OS=Solanum lycopersicum OX=4081 GN=AOS1 PE=2 SV=1	Cytochrome P450 CYP4/CYP19/CYP26 subfamily OS=Handroanthus impetiginosus OX=429701 GN=CDL12_11515 PE=4 SV=1	allene oxide synthase 1, chloroplastic [Sesamum indicum]
		BMK_Unigene_118924	1.22	2.02	1.68	1.64	0.9	1.58	1.65	1.37667	3.35	3.58	3.92	3.61667	4.22	3.33	3.42	3.65667	Molecular Function: molecular_function (GO:0003674);; Molecular Function: catalytic activity (GO:0003824);; Molecular Function: acetyl-CoA C-acyltransferase activity (GO:0003988);; Cellular Component: cellular_component (GO:0005575);; Cellular Component: intracellular (GO:0005622);; Cellular Component: obsolete cell (GO:0005623);; Cellular Component: nucleus (GO:0005634);; Cellular Component: nuc…	K07513|9.3e-110|pxb:103965062|K07513 acetyl-CoA acyltransferase 1 [EC:2.3.1.16] | (RefSeq) 3-ketoacyl-CoA thiolase 2, peroxisomal	Lipid transport and metabolism	Thiolase, N-terminal domain;; Thiolase, C-terminal domain	3-ketoacyl-CoA thiolase 2, peroxisomal OS=Arabidopsis thaliana OX=3702 GN=PED1 PE=1 SV=2	3-ketoacyl-CoA thiolase B, peroxisomal OS=Phytophthora rubi OX=129364 GN=PR001_g29208 PE=3 SV=1	3-ketoacyl-CoA thiolase B, peroxisomal [Phytophthora rubi]
		BMK_Unigene_121258	56.57	17.19	17.07	30.2767	14.3	7.89	5.97	9.38667	8.54	7.41	12.46	9.47	7.55	6.2	11.17	8.30667	Molecular Function: zinc ion binding (GO:0008270);; Molecular Function: oxidoreductase activity (GO:0016491);;	K00083|2.1e-138|qsu:112030041|K00083 cinnamyl-alcohol dehydrogenase [EC:1.1.1.195] | (RefSeq) probable cinnamyl alcohol dehydrogenase	Secondary metabolites biosynthesis, transport and catabolism	Alcohol dehydrogenase GroES-like domain;; Zinc-binding dehydrogenase;; Zinc-binding dehydrogenase;; Alanine dehydrogenase/PNT, C-terminal domain	Cinnamyl alcohol dehydrogenase 1 OS=Ocimum basilicum OX=39350 GN=CAD1 PE=1 SV=1	PKS_ER domain-containing protein OS=Salvia splendens OX=180675 GN=Saspl_036364 PE=3 SV=1	hypothetical protein Saspl_036364 [Salvia splendens]
		BMK_Unigene_141080	15.66	14.95	11.68	14.0967	9.74	13.7	12.5	11.98	19.98	23.78	12.4	18.72	17.72	17.29	20.06	18.3567	Molecular Function: transcription regulatory region sequence-specific DNA binding (GO:0000976);; Molecular Function: regulatory region nucleic acid binding (GO:0001067);; Biological Process: response to acid chemical (GO:0001101);; Molecular Function: molecular_function (GO:0003674);; Molecular Function: nucleic acid binding (GO:0003676);; Molecular Function: DNA binding (GO:0003677);; Molecular …	K14432|8.4e-112|sind:105169538|K14432 ABA responsive element binding factor | (RefSeq) bZIP transcription factor 23-like	--	--	ABSCISIC ACID-INSENSITIVE 5-like protein 7 OS=Arabidopsis thaliana OX=3702 GN=ABF4 PE=1 SV=1	ABA-responsive element (ABRE)-binding transcription factor1 OS=Salvia miltiorrhiza OX=226208 GN=AREB1 PE=2 SV=1	ABA-responsive element (ABRE)-binding transcription factor1 [Salvia miltiorrhiza]
		BMK_Unigene_145041	1.91	0.81	1.02	1.24667	2.2	0.77	1.3	1.42333	0.53	0.44	3.81	1.59333	0.47	0.14	0.35	0.32	Molecular Function: catalytic activity (GO:0003824);; Biological Process: biosynthetic process (GO:0009058);; Molecular Function: pyridoxal phosphate binding (GO:0030170);;	K20772|2.0e-221|sind:105158273|K20772 1-aminocyclopropane-1-carboxylate synthase 1/2/6 [EC:4.4.1.14] | (RefSeq) 1-aminocyclopropane-1-carboxylate synthase	Signal transduction mechanisms	Aminotransferase class I and II	1-aminocyclopropane-1-carboxylate synthase OS=Glycine max OX=3847 GN=ACS1 PE=2 SV=1	1-aminocyclopropane-1-carboxylate synthase OS=Salvia splendens OX=180675 GN=ACS PE=3 SV=1	1-aminocyclopropane-1-carboxylate synthase [Salvia splendens]
		BMK_Unigene_149900	7.53	12.79	9.27	9.86333	9.38	19.28	11.27	13.31	15.51	21.29	15.91	17.57	17.56	18.5	14.89	16.9833	Molecular Function: DNA-binding transcription factor activity (GO:0003700);; Cellular Component: nucleus (GO:0005634);; Molecular Function: sequence-specific DNA binding (GO:0043565);;	K13424|4.1e-19|egu:109505826|K13424 WRKY transcription factor 33 | (RefSeq) WRKY transcription factor WRKY24-like	--	WRKY DNA -binding domain	WRKY transcription factor 6 OS=Arabidopsis thaliana OX=3702 GN=WRKY6 PE=1 SV=1	WRKY domain-containing protein OS=Handroanthus impetiginosus OX=429701 GN=CDL12_14626 PE=4 SV=1	probable WRKY transcription factor 31 [Sesamum indicum]
		BMK_Unigene_151150	27.62	109.02	100.33	78.99	46.11	56.3	70.74	57.7167	180.19	135.25	28.71	114.717	116.38	137.9	95.68	116.653	Molecular Function: UDP-glycosyltransferase activity (GO:0008194);;	K17193|1.3e-153|sind:105165411|K17193 anthocyanidin 3-O-glucoside 2'''-O-xylosyltransferase [EC:2.4.2.51] | (RefSeq) anthocyanidin 3-O-glucoside 2'''-O-xylosyltransferase-like isoform X1	--	--	Anthocyanidin 3-O-glucoside 2'''-O-xylosyltransferase OS=Arabidopsis thaliana OX=3702 GN=A3G2XYLT PE=1 SV=1	Glycosyltransferase OS=Handroanthus impetiginosus OX=429701 GN=CDL12_11622 PE=3 SV=1	anthocyanidin 3-O-glucoside 2'''-O-xylosyltransferase-like isoform X1 [Sesamum indicum]
		BMK_Unigene_152842	5.02	15.29	14.31	11.54	5.73	8.08	7.95	7.25333	21.61	18.49	11.36	17.1533	16.46	19.41	8.89	14.92	Molecular Function: alcohol O-acetyltransferase activity (GO:0004026);;	K13065|4.3e-29|soe:110794219|K13065 shikimate O-hydroxycinnamoyltransferase [EC:2.3.1.133] | (RefSeq) anthranilate N-benzoyltransferase protein 2-like	--	PPR repeat family;; PPR repeat;; PPR repeat;; Pentatricopeptide repeat domain;; Pentacotripeptide-repeat region of PRORP;; Sensor_kinase_SpoOB-type, alpha-helical domain;; Mitochondrial ATPase expression;; Tetratricopeptide repeat;; Transferase family	Pentatricopeptide repeat-containing protein At4g19440, chloroplastic OS=Arabidopsis thaliana OX=3702 GN=At4g19440 PE=2 SV=2	Alcohol O-acetyltransferase OS=Handroanthus impetiginosus OX=429701 GN=CDL12_29819 PE=3 SV=1	shikimate O-hydroxycinnamoyltransferase [Sesamum indicum]
		BMK_Unigene_154535	15.63	20.15	30.48	22.0867	5.73	8.49	13.26	9.16	54.58	46.03	25.6	42.07	35.95	31.79	24.66	30.8	Molecular Function: oxidoreductase activity (GO:0016491);; Molecular Function: FAD binding (GO:0071949);;	K22395|2.3e-111|hbr:110646559|K22395 cinnamyl-alcohol dehydrogenase [EC:1.1.1.195] | (RefSeq) berberine bridge enzyme-like 13	--	Berberine and berberine like	Berberine bridge enzyme-like 1 OS=Arabidopsis thaliana OX=3702 GN=SEC1A PE=2 SV=1	FAD-binding PCMH-type domain-containing protein OS=Salvia splendens OX=180675 GN=Saspl_040030 PE=3 SV=1	hypothetical protein Saspl_040030 [Salvia splendens]
		BMK_Unigene_154779	0.45	0.93	1	0.793333	1.16	0.29	0.38	0.61	3.05	3.12	2.25	2.80667	1.42	1.9	0.96	1.42667	Molecular Function: protein dimerization activity (GO:0046983);;	K13422|1.2e-07|mus:103981825|K13422 transcription factor MYC2 | (RefSeq) transcription factor MYC2-like	--	Helix-loop-helix DNA-binding domain	Putative transcription factor bHLH041 OS=Arabidopsis thaliana OX=3702 GN=BHLH41 PE=3 SV=1	Basic helix-loop-helix transcription factor OS=Salvia miltiorrhiza OX=226208 PE=2 SV=1	basic helix-loop-helix transcription factor [Salvia miltiorrhiza]
		BMK_Unigene_156161	22.48	48.69	55.95	42.3733	45.44	63	41.68	50.04	65.67	70.08	122	85.9167	58.65	67.8	42.84	56.43	Molecular Function: oxidoreductase activity (GO:0016491);; Molecular Function: FAD binding (GO:0071949);;	K22395|2.2e-47|nsy:104227327|K22395 cinnamyl-alcohol dehydrogenase [EC:1.1.1.195] | (RefSeq) cannabidiolic acid synthase-like	--	FAD binding domain	Berberine bridge enzyme-like 18 OS=Arabidopsis thaliana OX=3702 GN=At4g20820 PE=3 SV=1	FAD-binding PCMH-type domain-containing protein OS=Salvia splendens OX=180675 GN=Saspl_040047 PE=3 SV=1	hypothetical protein Saspl_040047 [Salvia splendens]
		BMK_Unigene_157495	0.62	1.95	3	1.85667	1.6	1.39	2.85	1.94667	22.01	3.63	10.77	12.1367	2.8	3.94	0.85	2.53	--	K01047|2.0e-61|sind:105161637|K01047 secretory phospholipase A2 [EC:3.1.1.4] | (RefSeq) phospholipase A2-alpha	--	Domain of unknown function (DUF2828)	Phospholipase A2-alpha OS=Arabidopsis thaliana OX=3702 GN=PLA2-ALPHA PE=1 SV=1	Uncharacterized protein OS=Salvia splendens OX=180675 GN=Saspl_050927 PE=4 SV=1	hypothetical protein Saspl_050927 [Salvia splendens]
		BMK_Unigene_157513	17.8	13.65	14.44	15.2967	15.03	11.88	10	12.3033	19.82	18.86	5.17	14.6167	25.23	28.12	16.77	23.3733	Biological Process: response to acid chemical (GO:0001101);; Biological Process: regulation of immune system process (GO:0002682);; Biological Process: regulation of response to biotic stimulus (GO:0002831);; Molecular Function: molecular_function (GO:0003674);; Molecular Function: transcription coregulator activity (GO:0003712);; Molecular Function: transcription corepressor activity (GO:0003714…	K13464|4.5e-35|sind:105168467|K13464 jasmonate ZIM domain-containing protein | (RefSeq) protein TIFY 9 isoform X1	--	tify domain;; Jas motif	Protein TIFY 9 OS=Arabidopsis thaliana OX=3702 GN=TIFY9 PE=1 SV=1	Tify domain-containing protein OS=Salvia splendens OX=180675 GN=Saspl_011346 PE=3 SV=1	hypothetical protein Saspl_011346 [Salvia splendens]
		BMK_Unigene_158081	51.36	30.42	38.59	40.1233	21.54	7.02	30.32	19.6267	24.26	13.73	15.98	17.99	21.62	19.75	19.01	20.1267	Molecular Function: DNA-binding transcription factor activity (GO:0003700);; Biological Process: regulation of transcription, DNA-templated (GO:0006355);;	K14516|4.3e-69|sind:105163408|K14516 ethylene-responsive transcription factor 1 | (RefSeq) ethylene-responsive transcription factor 1B-like	--	AP2 domain	Ethylene-responsive transcription factor 1B OS=Arabidopsis thaliana OX=3702 GN=ERF1B PE=1 SV=2	Ethylene-responsive transcription factor ERF1b OS=Isodon rubescens OX=587669 GN=ERF1b PE=2 SV=1	ethylene-responsive transcription factor ERF1b [Isodon rubescens]
		BMK_Unigene_158911	47.42	27.3	33.55	36.09	76.92	42.74	34.24	51.3	47.82	17.55	40.51	35.2933	30.3	30.01	31.25	30.52	Molecular Function: catalytic activity (GO:0003824);;	K01904|8.8e-91|nsy:104245015|K01904 4-coumarate--CoA ligase [EC:6.2.1.12] | (RefSeq) 4-coumarate--CoA ligase 1	Lipid transport and metabolism	AMP-binding enzyme	4-coumarate--CoA ligase 1 OS=Nicotiana tabacum OX=4097 GN=4CL1 PE=2 SV=1	4-coumarate--CoA ligase OS=Salvia splendens OX=180675 GN=Saspl_021593 PE=4 SV=1	hypothetical protein Saspl_021593 [Salvia splendens]
		BMK_Unigene_254598	33.45	60	54.9	49.45	40.56	81.94	82.05	68.1833	154.5	89.03	127.57	123.7	64.39	73.75	60.64	66.26	Molecular Function: molecular_function (GO:0003674);; Molecular Function: catalytic activity (GO:0003824);; Molecular Function: protein kinase activity (GO:0004672);; Molecular Function: protein serine/threonine kinase activity (GO:0004674);; Molecular Function: transmembrane receptor protein serine/threonine kinase activity (GO:0004675);; Molecular Function: transmembrane signaling receptor acti…	K13416|3.7e-23|dzi:111309127|K13416 brassinosteroid insensitive 1-associated receptor kinase 1 [EC:2.7.10.1 2.7.11.1] | (RefSeq) BRASSINOSTEROID INSENSITIVE 1-associated receptor kinase 1-like isoform X1	--	Protein tyrosine and serine/threonine kinase;; Protein kinase domain	LRR receptor kinase SERK2 OS=Oryza sativa subsp. japonica OX=39947 GN=SERK2 PE=1 SV=1	Non-specific serine/threonine protein kinase OS=Gossypium raimondii OX=29730 GN=B456_012G141000 PE=3 SV=1	BRASSINOSTEROID INSENSITIVE 1-associated receptor kinase 1-like isoform X2 [Durio zibethinus]
		BMK_Unigene_288861	0.55	1.51	0.84	0.966667	0.51	0.95	2.1	1.18667	18.38	2.18	4.16	8.24	2.85	3.89	1.31	2.68333	Molecular Function: chitinase activity (GO:0004568);; Biological Process: carbohydrate metabolic process (GO:0005975);; Biological Process: chitin catabolic process (GO:0006032);; Biological Process: cell wall macromolecule catabolic process (GO:0016998);;	K20547|2.5e-49|sita:101777858|K20547 basic endochitinase B [EC:3.2.1.14] | (RefSeq) chitinase 1	General function prediction only	Chitinase class I	Chitinase-like protein 1 OS=Arabidopsis thaliana OX=3702 GN=CTL1 PE=1 SV=1	Glyco_hydro_19_cat domain-containing protein OS=Salvia splendens OX=180675 GN=Saspl_042712 PE=4 SV=1	hypothetical protein Saspl_042712 [Salvia splendens]
		BMK_Unigene_302043	8.8	10.67	14.36	11.2767	9.19	14.11	11.78	11.6933	45.79	16.13	18.76	26.8933	10.33	13.82	17.11	13.7533	Molecular Function: protein serine/threonine kinase activity (GO:0004674);; Molecular Function: ATP binding (GO:0005524);;	K13416|3.6e-36|var:108343381|K13416 brassinosteroid insensitive 1-associated receptor kinase 1 [EC:2.7.10.1 2.7.11.1] | (RefSeq) BRASSINOSTEROID INSENSITIVE 1-associated receptor kinase 1-like	Signal transduction mechanisms	Protein tyrosine and serine/threonine kinase;; Protein kinase domain	Receptor like protein kinase S.2 OS=Arabidopsis thaliana OX=3702 GN=LECRKS2 PE=2 SV=2	Uncharacterized protein OS=Salvia splendens OX=180675 GN=Saspl_022012 PE=4 SV=1	hypothetical protein Saspl_022012 [Salvia splendens]
		BMK_Unigene_311311	4.04	4.65	5.38	4.69	2.31	19.72	19.52	13.85	28.65	12.02	5.23	15.3	8.25	14.34	10.36	10.9833	Molecular Function: oxidoreductase activity, acting on single donors with incorporation of molecular oxygen, incorporation of two atoms of oxygen (GO:0016702);; Biological Process: oxylipin biosynthetic process (GO:0031408);; Molecular Function: metal ion binding (GO:0046872);;	K00454|0.0e+00|sind:105157809|K00454 lipoxygenase [EC:1.13.11.12] | (RefSeq) LOW QUALITY PROTEIN: linoleate 13S-lipoxygenase 3-1, chloroplastic	--	Lipoxygenase;; PLAT/LH2 domain	Linoleate 13S-lipoxygenase 3-1, chloroplastic OS=Solanum tuberosum OX=4113 GN=LOX3.1 PE=1 SV=1	Lipoxygenase OS=Salvia splendens OX=180675 GN=LOX2S PE=3 SV=1	lipoxygenase [Salvia splendens]
		BMK_Unigene_312957	4.27	8.15	6.97	6.46333	4.42	17.36	18.01	13.2633	29.19	16.96	11.4	19.1833	21.67	32.49	10.63	21.5967	Biological Process: response to acid chemical (GO:0001101);; Biological Process: regulation of immune system process (GO:0002682);; Biological Process: regulation of response to biotic stimulus (GO:0002831);; Molecular Function: molecular_function (GO:0003674);; Molecular Function: transcription coregulator activity (GO:0003712);; Molecular Function: transcription corepressor activity (GO:0003714…	K13464|9.2e-36|sind:105168467|K13464 jasmonate ZIM domain-containing protein | (RefSeq) protein TIFY 9 isoform X1	--	tify domain;; Jas motif	Protein TIFY 9 OS=Arabidopsis thaliana OX=3702 GN=TIFY9 PE=1 SV=1	Tify domain-containing protein OS=Salvia splendens OX=180675 GN=Saspl_011346 PE=3 SV=1	hypothetical protein Saspl_011346 [Salvia splendens]
		BMK_Unigene_415715	1.96	4.12	2.48	2.85333	2.27	7.85	6.19	5.43667	10.79	5.66	4.52	6.99	4.58	7.1	3.17	4.95	Molecular Function: molecular_function (GO:0003674);; Molecular Function: DNA-binding transcription factor activity (GO:0003700);; Biological Process: regulation of transcription, DNA-templated (GO:0006355);; Biological Process: biological_process (GO:0008150);; Biological Process: regulation of biosynthetic process (GO:0009889);; Biological Process: response to organic substance (GO:0010033);; B…	K13422|9.8e-08|mus:103981825|K13422 transcription factor MYC2 | (RefSeq) transcription factor MYC2-like	--	Helix-loop-helix DNA-binding domain	Putative transcription factor bHLH041 OS=Arabidopsis thaliana OX=3702 GN=BHLH41 PE=3 SV=1	Basic helix-loop-helix transcription factor OS=Salvia miltiorrhiza OX=226208 PE=2 SV=1	basic helix-loop-helix transcription factor [Salvia miltiorrhiza]
		BMK_Unigene_440290	3.13	3.78	3.04	3.31667	3.58	3.53	3.25	3.45333	4.99	4.72	4.65	4.78667	4.84	4.02	3.89	4.25	Molecular Function: transferase activity, transferring acyl groups other than amino-acyl groups (GO:0016747);;	K13065|1.3e-30|nnu:104590687|K13065 shikimate O-hydroxycinnamoyltransferase [EC:2.3.1.133] | (RefSeq) agmatine coumaroyltransferase-2-like	--	Transferase family	Methanol O-anthraniloyltransferase OS=Vitis labrusca OX=103355 GN=AMAT PE=1 SV=1	Uncharacterized protein OS=Salvia splendens OX=180675 GN=Saspl_000814 PE=3 SV=1	hypothetical protein Saspl_000814 [Salvia splendens]
		BMK_Unigene_442375	14.66	17.02	16.04	15.9067	10.61	20.93	19.82	17.12	23.24	28.04	23.67	24.9833	22.43	26.03	26.15	24.87	Biological Process: response to acid chemical (GO:0001101);; Molecular Function: molecular_function (GO:0003674);; Molecular Function: enzyme inhibitor activity (GO:0004857);; Molecular Function: protein phosphatase inhibitor activity (GO:0004864);; Molecular Function: binding (GO:0005488);; Molecular Function: protein binding (GO:0005515);; Cellular Component: cellular_component (GO:0005575);; C…	K14496|7.3e-15|oeu:111399316|K14496 abscisic acid receptor PYR/PYL family | (RefSeq) abscisic acid receptor PYL4-like	--	--	Abscisic acid receptor PYL4 OS=Arabidopsis thaliana OX=3702 GN=PYL4 PE=1 SV=1	Abscisic acid receptor PYR/PYL family OS=Salvia splendens OX=180675 GN=PYL PE=3 SV=1	abscisic acid receptor PYR/PYL family [Salvia splendens]
		BMK_Unigene_473088	10.9	12.28	15.84	13.0067	10.46	8.52	10.29	9.75667	20.74	14.06	29.27	21.3567	17.22	13.88	15.68	15.5933	Molecular Function: acid phosphatase activity (GO:0003993);;	K20728|5.7e-39|thj:104814965|K20728 vegetative storage protein 2 | (RefSeq) vegetative storage protein 2-like	--	HAD superfamily, subfamily IIIB (Acid phosphatase)	Acid phosphatase 1 OS=Solanum lycopersicum OX=4081 GN=APS1 PE=2 SV=1	Uncharacterized protein OS=Salvia splendens OX=180675 GN=Saspl_044969 PE=4 SV=1	acid phosphatase 1 [Sesamum indicum]
		BMK_Unigene_474324	2.03	2.65	2.47	2.38333	1.52	1.92	2.54	1.99333	6.79	4.84	3.94	5.19	3.73	4.91	3.27	3.97	Molecular Function: molecular_function (GO:0003674);; Molecular Function: binding (GO:0005488);; Molecular Function: calcium ion binding (GO:0005509);; Cellular Component: cellular_component (GO:0005575);; Cellular Component: intracellular (GO:0005622);; Cellular Component: obsolete cell (GO:0005623);; Cellular Component: cytoplasm (GO:0005737);; Cellular Component: mitochondrion (GO:0005739);; C…	K02183|1.2e-25|aly:9313218|K02183 calmodulin | (RefSeq) probable calcium-binding protein CML30	Signal transduction mechanisms	EF hand;; EF hand;; EF-hand domain;; EF-hand domain pair;; EF-hand domain pair	Probable calcium-binding protein CML45 OS=Arabidopsis thaliana OX=3702 GN=CML45 PE=2 SV=1	Calcium-binding EF-hand family protein OS=Striga asiatica OX=4170 GN=STAS_04077 PE=4 SV=1	calcium-binding EF-hand family protein [Striga asiatica]
		BMK_Unigene_480341	20.41	21.57	20.79	20.9233	13.18	34.64	27.7	25.1733	30.87	30.11	36.07	32.35	28.64	39.61	20.41	29.5533	Molecular Function: oxidoreductase activity (GO:0016491);; Molecular Function: FAD binding (GO:0071949);;	K22395|9.9e-158|han:110930985|K22395 cinnamyl-alcohol dehydrogenase [EC:1.1.1.195] | (RefSeq) berberine bridge enzyme-like 25	--	FAD binding domain;; Berberine and berberine like	Tetrahydrocannabinolic acid synthase OS=Cannabis sativa OX=3483 PE=1 SV=1	FAD-binding PCMH-type domain-containing protein OS=Salvia splendens OX=180675 GN=Saspl_008552 PE=3 SV=1	hypothetical protein Saspl_008552 [Salvia splendens]
Phenylpropanoid biosynthesis	ko00940	BMK_Unigene_010365	4.56	2.66	6.39	4.53667	2.4	4.6	6.7	4.56667	26.85	8.23	7.16	14.08	7.79	15.92	4.76	9.49	Molecular Function: catalytic activity (GO:0003824);;	K01904|4.2e-173|sind:105158263|K01904 4-coumarate--CoA ligase [EC:6.2.1.12] | (RefSeq) LOW QUALITY PROTEIN: 4-coumarate--CoA ligase 1	Lipid transport and metabolism	AMP-binding enzyme;; AMP-binding enzyme C-terminal domain	4-coumarate--CoA ligase 2 OS=Nicotiana tabacum OX=4097 GN=4CL2 PE=1 SV=1	4-coumarate--CoA ligase OS=Salvia splendens OX=180675 GN=Saspl_025820 PE=4 SV=1	hypothetical protein Saspl_025820 [Salvia splendens]
		BMK_Unigene_040172	11.41	7.57	10.21	9.73	2.05	3.95	4.6	3.53333	35.13	21.78	17.86	24.9233	2.1	4.75	4.48	3.77667	Molecular Function: oxidoreductase activity (GO:0016491);; Molecular Function: FAD binding (GO:0071949);;	K22395|1.3e-162|cann:107859065|K22395 cinnamyl-alcohol dehydrogenase [EC:1.1.1.195] | (RefSeq) cannabidiolic acid synthase-like	--	FAD binding domain	Tetrahydrocannabinolic acid synthase OS=Cannabis sativa OX=3483 PE=1 SV=1	Uncharacterized protein OS=Salvia splendens OX=180675 GN=Saspl_040033 PE=3 SV=1	hypothetical protein Saspl_040033 [Salvia splendens]
		BMK_Unigene_109857	3.6	3.9	4.48	3.99333	1.41	43.91	47.68	31	2.84	4.82	6.83	4.83	26.62	41.69	14.14	27.4833	Molecular Function: UDP-glycosyltransferase activity (GO:0008194);; Cellular Component: integral component of membrane (GO:0016021);;	K22845|5.1e-173|sind:105160418|K22845 phlorizin synthase [EC:2.4.1.357] | (RefSeq) UDP-glycosyltransferase 88B1-like	--	UDP-glucoronosyl and UDP-glucosyl transferase	UDP-glycosyltransferase 88F3 OS=Pyrus communis OX=23211 GN=UGT88F3 PE=2 SV=1	Glycosyltransferase OS=Salvia splendens OX=180675 GN=UGT72E PE=3 SV=1	coniferyl-alcohol glucosyltransferase [Salvia splendens]
		BMK_Unigene_113936	5.98	23.81	27.05	18.9467	15.34	65.34	56.26	45.6467	102.71	36.23	48.36	62.4333	37.9	62.33	15.25	38.4933	--	K18368|1.6e-150|sind:105156377|K18368 caffeoylshikimate esterase [EC:3.1.1.-] | (RefSeq) caffeoylshikimate esterase	Lipid transport and metabolism	Serine aminopeptidase, S33;; alpha/beta hydrolase fold;; Putative esterase	Caffeoylshikimate esterase OS=Arabidopsis thaliana OX=3702 GN=CSE PE=1 SV=1	Hydrolase_4 domain-containing protein OS=Salvia splendens OX=180675 GN=Saspl_021689 PE=4 SV=1	hypothetical protein Saspl_021689 [Salvia splendens]
		BMK_Unigene_117113	25.07	36.82	33.28	31.7233	28.85	41.58	27.71	32.7133	91.24	46.12	51.14	62.8333	52.96	59.79	56.8	56.5167	Molecular Function: protein kinase activity (GO:0004672);; Molecular Function: ATP binding (GO:0005524);; Cellular Component: integral component of membrane (GO:0016021);;	K13416|5.6e-69|lsv:111899016|K13416 brassinosteroid insensitive 1-associated receptor kinase 1 [EC:2.7.10.1 2.7.11.1] | (RefSeq) BRASSINOSTEROID INSENSITIVE 1-associated receptor kinase 1-like isoform X1	--	Protein tyrosine and serine/threonine kinase;; Protein kinase domain;; Malectin domain;; Leucine Rich repeats (2 copies);; Leucine rich repeat;; Leucine Rich Repeat	Probable LRR receptor-like serine/threonine-protein kinase RFK1 OS=Arabidopsis thaliana OX=3702 GN=RKF1 PE=1 SV=1	Non-specific serine/threonine protein kinase OS=Salvia splendens OX=180675 GN=Saspl_014198 PE=4 SV=1	hypothetical protein Saspl_014198 [Salvia splendens]
		BMK_Unigene_117114	87.24	115.03	159.97	120.747	202.04	197.33	152.38	183.917	142.82	141.87	77.35	120.68	211.71	184.85	187.46	194.673	Molecular Function: catalytic activity (GO:0003824);; Biological Process: biosynthetic process (GO:0009058);; Molecular Function: pyridoxal phosphate binding (GO:0030170);;	K00814|1.1e-136|sind:105157882|K00814 alanine transaminase [EC:2.6.1.2] | (RefSeq) alanine aminotransferase 2	Amino acid transport and metabolism	Aminotransferase class I and II;; Aminotransferase class I and II	Alanine aminotransferase 2, mitochondrial OS=Arabidopsis thaliana OX=3702 GN=ALAAT2 PE=1 SV=1	Alanine transaminase OS=Salvia splendens OX=180675 GN=GPT PE=4 SV=1	alanine transaminase [Salvia splendens]
		BMK_Unigene_117408	0.99	3.19	6.61	3.59667	7.71	15.11	25.48	16.1	36.59	14.54	8.99	20.04	12.32	24.16	6.15	14.21	Molecular Function: ferredoxin-NADP+ reductase activity (GO:0004324);;	K02641|1.6e-199|sind:105167261|K02641 ferredoxin--NADP+ reductase [EC:1.18.1.2] | (RefSeq) ferredoxin--NADP reductase, root-type isozyme, chloroplastic	Energy production and conversion	Oxidoreductase NAD-binding domain	Ferredoxin--NADP reductase, root-type isozyme, chloroplastic OS=Nicotiana tabacum OX=4097 PE=2 SV=1	Ferredoxin--NADP(+) reductase (Fragment) OS=Ocimum basilicum OX=39350 GN=FNR-1 PE=2 SV=1	ferredoxin-NADP(+) reductase, partial [Ocimum basilicum]
		BMK_Unigene_117533	0.08	0.91	0.12	0.37	0.09	0	0.02	0.0366667	0	0.37	0.09	0.153333	0.98	1.89	0.58	1.15	Molecular Function: DNA-binding transcription factor activity (GO:0003700);; Cellular Component: nucleus (GO:0005634);; Molecular Function: sequence-specific DNA binding (GO:0043565);;	K13424|3.6e-62|oeu:111405948|K13424 WRKY transcription factor 33 | (RefSeq) probable WRKY transcription factor 33	--	WRKY DNA -binding domain	Probable WRKY transcription factor 33 OS=Arabidopsis thaliana OX=3702 GN=WRKY33 PE=1 SV=2	Uncharacterized protein OS=Handroanthus impetiginosus OX=429701 GN=CDL12_07620 PE=4 SV=1	hypothetical protein CDL12_07620 [Handroanthus impetiginosus]
		BMK_Unigene_119407	34.64	91.51	118.29	81.48	126.15	76.63	20.48	74.42	85.35	42.35	52.41	60.0367	28.64	37.12	30.95	32.2367	Molecular Function: protein kinase activity (GO:0004672);; Molecular Function: ATP binding (GO:0005524);; Cellular Component: integral component of membrane (GO:0016021);;	K13420|1.2e-130|sind:105167308|K13420 LRR receptor-like serine/threonine-protein kinase FLS2 [EC:2.7.11.1] | (RefSeq) LRR receptor-like serine/threonine-protein kinase FLS2	--	Leucine rich repeat;; Leucine Rich repeats (2 copies);; Protein kinase domain;; Protein tyrosine and serine/threonine kinase;; Leucine Rich Repeat;; Leucine rich repeat N-terminal domain;; Protein tyrosine and serine/threonine kinase	LRR receptor-like serine/threonine-protein kinase FLS2 OS=Arabidopsis thaliana OX=3702 GN=FLS2 PE=1 SV=1	Leucine-rich receptor-like protein kinase family protein OS=Striga asiatica OX=4170 GN=STAS_26108 PE=3 SV=1	LRR receptor-like serine/threonine-protein kinase FLS2 [Sesamum indicum]
		BMK_Unigene_120156	32.11	54.89	33.74	40.2467	44.29	68.86	72.14	61.7633	96.08	69.48	59.36	74.9733	101.74	111.3	100.28	104.44	Molecular Function: molecular_function (GO:0003674);; Molecular Function: transcription coregulator activity (GO:0003712);; Molecular Function: transcription corepressor activity (GO:0003714);; Cellular Component: cellular_component (GO:0005575);; Cellular Component: intracellular (GO:0005622);; Cellular Component: obsolete cell (GO:0005623);; Cellular Component: nucleus (GO:0005634);; Biological…	K13464|1.1e-27|sind:105173706|K13464 jasmonate ZIM domain-containing protein | (RefSeq) protein TIFY 10A-like isoform X1	--	tify domain;; Jas motif	Protein TIFY 10A OS=Arabidopsis thaliana OX=3702 GN=TIFY10A PE=1 SV=1	Jasmonate ZIM-domain protein 1 OS=Salvia miltiorrhiza OX=226208 GN=JAZ1 PE=3 SV=1	jasmonate ZIM-domain protein 1 [Salvia miltiorrhiza]
		BMK_Unigene_121305	5.87	18.67	21.97	15.5033	15.34	98.58	110.3	74.74	92.88	41.74	36.67	57.0967	77.59	126.87	32.24	78.9	Biological Process: carbohydrate metabolic process (GO:0005975);; Molecular Function: beta-primeverosidase activity (GO:0050535);; Molecular Function: 2-phenylethyl 6-O-beta-D-xylopyranosyl-beta-D-glucopyranoside glucosidase (Yabukita) activity (GO:0102402);; Molecular Function: linalyl 6-O-alpha-L-arabinopyranosyl-beta-D-glucopyranoside glucosidase (Yabukita) activity (GO:0102404);;	K01188|6.2e-175|vvi:100254458|K01188 beta-glucosidase [EC:3.2.1.21] | (RefSeq) beta-glucosidase 12-like	Carbohydrate transport and metabolism	Glycosyl hydrolase family 1	Beta-glucosidase 12 OS=Oryza sativa subsp. indica OX=39946 GN=BGLU12 PE=3 SV=1	Beta-glucosidase, lactase phlorizinhydrolase OS=Handroanthus impetiginosus OX=429701 GN=CDL12_22148 PE=3 SV=1	beta-glucosidase 12-like isoform X3 [Sesamum indicum]
		BMK_Unigene_131102	3.37	13.88	18.18	11.81	7.15	13.84	10.98	10.6567	30.51	20.2	23.27	24.66	23.95	29.99	16.73	23.5567	Molecular Function: molecular_function (GO:0003674);; Molecular Function: catalytic activity (GO:0003824);; Biological Process: biological_process (GO:0008150);; Biological Process: response to radiation (GO:0009314);; Biological Process: response to light stimulus (GO:0009416);; Biological Process: response to abiotic stimulus (GO:0009628);; Biological Process: response to endogenous stimulus (G…	K14487|2.9e-288|sind:105177794|K14487 auxin responsive GH3 gene family | (RefSeq) probable indole-3-acetic acid-amido synthetase GH3.1	--	GH3 auxin-responsive promoter	Probable indole-3-acetic acid-amido synthetase GH3.1 OS=Arabidopsis thaliana OX=3702 GN=GH3.1 PE=2 SV=1	Uncharacterized protein OS=Handroanthus impetiginosus OX=429701 GN=CDL12_08939 PE=3 SV=1	probable indole-3-acetic acid-amido synthetase GH3.1 [Sesamum indicum]
		BMK_Unigene_135502	122.14	170.19	153.17	148.5	152.03	219.72	169.67	180.473	270.84	230.62	430.54	310.667	345.93	338	266.59	316.84	Cellular Component: cytoplasm (GO:0005737);; Biological Process: L-phenylalanine catabolic process (GO:0006559);; Biological Process: cinnamic acid biosynthetic process (GO:0009800);; Molecular Function: phenylalanine ammonia-lyase activity (GO:0045548);;	K10775|3.9e-27|sind:105161378|K10775 phenylalanine ammonia-lyase [EC:4.3.1.24] | (RefSeq) phenylalanine ammonia-lyase	Secondary metabolites biosynthesis, transport and catabolism	--	Phenylalanine ammonia-lyase 2 OS=Pisum sativum OX=3888 GN=PAL2 PE=2 SV=1	Phenylalanine ammonia-lyase OS=Pogostemon cablin OX=28511 GN=PAL1 PE=2 SV=1	phenylalanine ammonia-lyase [Pogostemon cablin]
		BMK_Unigene_135814	125.38	197.63	200.51	174.507	205.16	287.32	196.5	229.66	390.98	350.83	222.82	321.543	377.73	412.08	339.92	376.577	Cellular Component: photosystem II (GO:0009523);; Biological Process: photosynthesis (GO:0015979);; Cellular Component: integral component of membrane (GO:0016021);; Molecular Function: oxidoreductase activity, acting on the aldehyde or oxo group of donors, NAD or NADP as acceptor (GO:0016620);; Molecular Function: manganese ion binding (GO:0030145);;	K02723|4.0e-54|sind:105156667|K02723 photosystem II PsbY protein | (RefSeq) photosystem II core complex proteins psbY, chloroplastic	--	Photosystem II protein Y (PsbY)	Photosystem II core complex proteins psbY, chloroplastic OS=Spinacia oleracea OX=3562 GN=PSBY PE=1 SV=2	Glyceraldehyde-3-phosphate dehydrogenase (Fragment) OS=Striga asiatica OX=4170 GN=STAS_21694 PE=3 SV=1	photosystem II core complex proteins psbY, chloroplastic [Sesamum indicum]
		BMK_Unigene_146728	20.34	21.56	19.6	20.5	16.78	55.1	27.8	33.2267	55.25	36.56	48.06	46.6233	30.57	33.43	26.04	30.0133	Molecular Function: oxidoreductase activity (GO:0016491);; Molecular Function: FAD binding (GO:0071949);;	K22395|2.9e-14|han:110886982|K22395 cinnamyl-alcohol dehydrogenase [EC:1.1.1.195] | (RefSeq) berberine bridge enzyme-like 13	--	--	Cannabidiolic acid synthase-like 2 OS=Cannabis sativa OX=3483 GN=CBDAS3 PE=2 SV=1	FAD-binding PCMH-type domain-containing protein OS=Salvia splendens OX=180675 GN=Saspl_033534 PE=3 SV=1	hypothetical protein Saspl_033534 [Salvia splendens]
		BMK_Unigene_147838	2.77	8.49	6.34	5.86667	3.23	34.54	42.07	26.6133	13.85	25.29	10.86	16.6667	17.49	22.03	13.39	17.6367	Molecular Function: oxidoreductase activity (GO:0016491);; Molecular Function: FAD binding (GO:0071949);;	K22395|1.1e-106|nau:109214673|K22395 cinnamyl-alcohol dehydrogenase [EC:1.1.1.195] | (RefSeq) berberine bridge enzyme-like 28	--	Berberine and berberine like	Berberine bridge enzyme-like 13 OS=Arabidopsis thaliana OX=3702 GN=At1g30760 PE=1 SV=1	FAD-binding PCMH-type domain-containing protein OS=Salvia splendens OX=180675 GN=Saspl_029207 PE=3 SV=1	berberine bridge enzyme-like 18 [Sesamum indicum]
		BMK_Unigene_148452	36.59	63.51	71.59	57.23	32.51	32.45	23.64	29.5333	162.44	74.65	71.53	102.873	46.57	54.48	47.38	49.4767	Molecular Function: FMN binding (GO:0010181);; Molecular Function: oxidoreductase activity (GO:0016491);; Biological Process: oxidation-reduction process (GO:0055114);;	K05894|8.4e-189|ini:109172038|K05894 12-oxophytodienoic acid reductase [EC:1.3.1.42] | (RefSeq) putative 12-oxophytodienoate reductase 11	--	NADH:flavin oxidoreductase / NADH oxidase family	Putative 12-oxophytodienoate reductase 11 OS=Oryza sativa subsp. japonica OX=39947 GN=OPR11 PE=2 SV=1	Uncharacterized protein OS=Salvia splendens OX=180675 GN=Saspl_045524 PE=4 SV=1	hypothetical protein Saspl_045524 [Salvia splendens]
		BMK_Unigene_150100	22.01	111.07	82.94	72.0067	51.25	216.73	79.2	115.727	32.96	108	46.46	62.4733	149.76	124.27	132.27	135.433	Molecular Function: magnesium ion binding (GO:0000287);; Molecular Function: electron transfer activity (GO:0009055);; Cellular Component: photosystem I (GO:0009522);; Cellular Component: chloroplast thylakoid membrane (GO:0009535);; Biological Process: photosynthesis (GO:0015979);; Cellular Component: integral component of membrane (GO:0016021);; Molecular Function: chlorophyll binding (GO:00161…	K02690|0.0e+00|sind:11452404|K02690 photosystem I P700 chlorophyll a apoprotein A2 | (RefSeq) psaB, SIC0393; photosystem I P700 chlorophyll a apoprotein A2	--	Photosystem I psaA/psaB protein;; Photosystem I psaA/psaB protein;; Ribosomal protein S14p/S29e	Photosystem I P700 chlorophyll a apoprotein A2 OS=Spinacia oleracea OX=3562 GN=psaB PE=3 SV=1	Photosystem I P700 chlorophyll a apoprotein A2 OS=Ocimum basilicum OX=39350 GN=psaB PE=3 SV=1	photosystem I P700 apoprotein A2 [Ocimum basilicum]
		BMK_Unigene_151567	35.87	39.97	52.91	42.9167	35.34	9.85	2.06	15.75	110.62	22.8	73.93	69.1167	28.67	31.71	25.38	28.5867	Molecular Function: protein kinase activity (GO:0004672);; Molecular Function: ATP binding (GO:0005524);; Cellular Component: integral component of membrane (GO:0016021);;	K13416|6.0e-70|lsv:111899016|K13416 brassinosteroid insensitive 1-associated receptor kinase 1 [EC:2.7.10.1 2.7.11.1] | (RefSeq) BRASSINOSTEROID INSENSITIVE 1-associated receptor kinase 1-like isoform X1	--	Protein tyrosine and serine/threonine kinase;; Protein kinase domain;; Malectin domain;; Leucine rich repeat;; Leucine Rich Repeat	Probable LRR receptor-like serine/threonine-protein kinase RFK1 OS=Arabidopsis thaliana OX=3702 GN=RKF1 PE=1 SV=1	Protein kinase domain-containing protein OS=Salvia splendens OX=180675 GN=Saspl_000729 PE=4 SV=1	hypothetical protein Saspl_000729 [Salvia splendens]
		BMK_Unigene_151963	37.02	66.87	82.09	61.9933	58.42	66.41	42.98	55.9367	149.26	87.88	102.12	113.087	92.36	114.97	83.3	96.8767	Biological Process: phosphorelay signal transduction system (GO:0000160);; Molecular Function: L-aspartate:2-oxoglutarate aminotransferase activity (GO:0004069);; Biological Process: cellular amino acid metabolic process (GO:0006520);; Biological Process: biosynthetic process (GO:0009058);; Molecular Function: pyridoxal phosphate binding (GO:0030170);;	K14455|4.2e-155|qsu:112009613|K14455 aspartate aminotransferase, mitochondrial [EC:2.6.1.1] | (RefSeq) aspartate aminotransferase, mitochondrial-like	Amino acid transport and metabolism	Aminotransferase class I and II	Aspartate aminotransferase, cytoplasmic OS=Oryza sativa subsp. japonica OX=39947 GN=Os01g0760600 PE=2 SV=1	Aspartate aminotransferase OS=Carpinus fangiana OX=176857 GN=FH972_023290 PE=3 SV=1	aspartate aminotransferase, mitochondrial [Tremella mesenterica]
		BMK_Unigene_155591	35.68	44.03	59.18	46.2967	39.68	61.15	37.64	46.1567	176.64	102.18	105.06	127.96	113	131.85	80.82	108.557	Molecular Function: protein serine/threonine kinase activity (GO:0004674);; Molecular Function: ATP binding (GO:0005524);;	K20714|3.1e-102|sind:105170110|K20714 serine/threonine-protein kinase OXI1 [EC:2.7.11.1] | (RefSeq) serine/threonine-protein kinase OXI1	General function prediction only	Protein kinase domain;; Protein tyrosine and serine/threonine kinase;; Protein kinase domain	Serine/threonine-protein kinase OXI1 OS=Arabidopsis thaliana OX=3702 GN=OXI1 PE=1 SV=1	Putative serine/threonine protein kinase OS=Handroanthus impetiginosus OX=429701 GN=CDL12_06362 PE=4 SV=1	serine/threonine-protein kinase OXI1 [Sesamum indicum]
		BMK_Unigene_299909	21.07	10.93	5.44	12.48	17.99	21.02	22.11	20.3733	47.48	7.86	61.74	39.0267	85.43	69.39	31.22	62.0133	Molecular Function: hydrolase activity, hydrolyzing O-glycosyl compounds (GO:0004553);; Biological Process: carbohydrate metabolic process (GO:0005975);;	K05349|7.5e-274|sind:105170244|K05349 beta-glucosidase [EC:3.2.1.21] | (RefSeq) uncharacterized protein LOC105170244	--	Glycosyl hydrolase family 3 C-terminal domain;; Glycosyl hydrolase family 3 N terminal domain;; Glycosyl hydrolase family 3 N terminal domain	Beta-xylosidase/alpha-L-arabinofuranosidase 1 (Fragment) OS=Medicago sativa subsp. varia OX=36902 GN=Xyl1 PE=1 SV=1	Beta-glucosidase OS=Salvia splendens OX=180675 GN=bglX PE=3 SV=1	uncharacterized protein LOC105170244 [Sesamum indicum]
		BMK_Unigene_301346	21.3	55.68	48.25	41.7433	37.06	101.15	88.66	75.6233	137.32	93.43	71.14	100.63	77.29	101.79	58.35	79.1433	Molecular Function: magnesium ion binding (GO:0000287);; Molecular Function: electron transfer activity (GO:0009055);; Cellular Component: photosystem I (GO:0009522);; Cellular Component: chloroplast thylakoid membrane (GO:0009535);; Biological Process: photosynthesis (GO:0015979);; Cellular Component: integral component of membrane (GO:0016021);; Molecular Function: chlorophyll binding (GO:00161…	K02690|1.6e-194|sind:11452404|K02690 photosystem I P700 chlorophyll a apoprotein A2 | (RefSeq) psaB, SIC0393; photosystem I P700 chlorophyll a apoprotein A2	--	MORN repeat;; Photosystem I psaA/psaB protein;; Photosystem I psaA/psaB protein	Photosystem I P700 chlorophyll a apoprotein A2 OS=Spinacia oleracea OX=3562 GN=psaB PE=3 SV=1	Photosystem I P700 chlorophyll a apoprotein A1 OS=Vicia sativa OX=3908 GN=psaA PE=3 SV=1	'photosystem I P700 apoprotein A1 [Vicia sativa]
		BMK_Unigene_305422	35.38	52.5	64.58	50.82	45.5	29.88	32.33	35.9033	131.94	81.4	119.47	110.937	67.88	78.22	63.01	69.7033	Molecular Function: protein serine/threonine kinase activity (GO:0004674);; Molecular Function: ATP binding (GO:0005524);; Cellular Component: integral component of membrane (GO:0016021);;	K13420|1.1e-123|sind:105177666|K13420 LRR receptor-like serine/threonine-protein kinase FLS2 [EC:2.7.11.1] | (RefSeq) probable LRR receptor-like serine/threonine-protein kinase At3g47570	--	Protein kinase domain;; Protein tyrosine and serine/threonine kinase;; Leucine rich repeat;; Leucine Rich repeats (2 copies);; Leucine Rich Repeat;; Leucine rich repeat N-terminal domain	Probable LRR receptor-like serine/threonine-protein kinase At3g47570 OS=Arabidopsis thaliana OX=3702 GN=At3g47570 PE=2 SV=1	Protein kinase domain-containing protein OS=Erythranthe guttata OX=4155 GN=MIMGU_mgv1a000542mg PE=3 SV=1	PREDICTED: probable LRR receptor-like serine/threonine-protein kinase At3g47570 [Erythranthe guttata]
		BMK_Unigene_305512	27.07	5.93	17.72	16.9067	8.02	40.57	64.69	37.76	92.19	61.12	132.89	95.4	28.09	60.83	3.4	30.7733	Molecular Function: transmembrane receptor protein serine/threonine kinase activity (GO:0004675);; Molecular Function: signaling receptor binding (GO:0005102);; Molecular Function: ATP binding (GO:0005524);; Cellular Component: plasma membrane (GO:0005886);; Biological Process: protein phosphorylation (GO:0006468);; Cellular Component: integral component of membrane (GO:0016021);;	K13416|1.1e-71|gab:108476070|K13416 brassinosteroid insensitive 1-associated receptor kinase 1 [EC:2.7.10.1 2.7.11.1] | (RefSeq) BRASSINOSTEROID INSENSITIVE 1-associated receptor kinase 1-like	Signal transduction mechanisms	Protein tyrosine and serine/threonine kinase;; Protein kinase domain	LRR receptor kinase BAK1 OS=Oryza sativa subsp. indica OX=39946 GN=BAK1 PE=2 SV=1	Non-specific serine/threonine protein kinase OS=Gossypium hirsutum OX=3635 GN=serk3 PE=2 SV=1	PREDICTED: BRASSINOSTEROID INSENSITIVE 1-associated receptor kinase 1-like [Gossypium arboreum]
		BMK_Unigene_312426	352.99	835.22	736.9	641.703	1103.86	2754.96	1115.6	1658.14	1025.22	1503.12	1060.01	1196.12	1169.95	1266.97	1172.3	1203.07	Molecular Function: transferase activity, transferring acyl groups other than amino-acyl groups (GO:0016747);;	K13065|6.3e-218|sind:105155477|K13065 shikimate O-hydroxycinnamoyltransferase [EC:2.3.1.133] | (RefSeq) spermidine hydroxycinnamoyl transferase-like	--	Transferase family	Spermidine hydroxycinnamoyl transferase OS=Arabidopsis thaliana OX=3702 GN=SHT PE=1 SV=1	Uncharacterized protein OS=Erythranthe guttata OX=4155 GN=MIMGU_mgv1a006215mg PE=3 SV=1	spermidine hydroxycinnamoyl transferase-like [Sesamum indicum]
		BMK_Unigene_437381	47.71	32.28	47.45	42.48	8.85	31.95	29.01	23.27	10.15	20.83	12.51	14.4967	33.57	39.93	25.17	32.89	Molecular Function: peroxidase activity (GO:0004601);; Cellular Component: extracellular region (GO:0005576);; Biological Process: response to oxidative stress (GO:0006979);; Molecular Function: heme binding (GO:0020037);; Biological Process: hydrogen peroxide catabolic process (GO:0042744);; Molecular Function: metal ion binding (GO:0046872);;	K00430|8.6e-147|sind:105174640|K00430 peroxidase [EC:1.11.1.7] | (RefSeq) cationic peroxidase 1	--	Peroxidase	Cationic peroxidase 1 OS=Arachis hypogaea OX=3818 GN=PNC1 PE=1 SV=2	Peroxidase OS=Salvia splendens OX=180675 GN=Saspl_044944 PE=3 SV=1	hypothetical protein Saspl_044944 [Salvia splendens]
		BMK_Unigene_471886	2.78	11.87	22.81	12.4867	18.53	0.16	0.96	6.55	46.71	3.6	17.93	22.7467	0.81	3.45	0.51	1.59	Molecular Function: catalase activity (GO:0004096);; Biological Process: response to oxidative stress (GO:0006979);; Molecular Function: heme binding (GO:0020037);; Biological Process: hydrogen peroxide catabolic process (GO:0042744);; Molecular Function: metal ion binding (GO:0046872);;	K03781|2.4e-43|sind:105178686|K03781 catalase [EC:1.11.1.6] | (RefSeq) catalase isozyme 1	Inorganic ion transport and metabolism	Catalase-related immune-responsive	Catalase OS=Soldanella alpina OX=66308 PE=2 SV=1	Catalase OS=Salvia splendens OX=180675 GN=Saspl_020120 PE=3 SV=1	hypothetical protein Saspl_020120 [Salvia splendens]
		BMK_Unigene_472206	7.41	11.88	9.79	9.69333	10.66	16.28	12.11	13.0167	19.93	15.39	24.96	20.0933	28.57	21.18	17.25	22.3333	Biological Process: microtubule cytoskeleton organization (GO:0000226);; Biological Process: regulation of protein phosphorylation (GO:0001932);; Biological Process: positive regulation of protein phosphorylation (GO:0001934);; Molecular Function: molecular_function (GO:0003674);; Molecular Function: catalytic activity (GO:0003824);; Molecular Function: protein kinase activity (GO:0004672);; Mole…	K20717|3.4e-74|sind:105160460|K20717 mitogen-activated protein kinase kinase kinase YODA [EC:2.7.11.25] | (RefSeq) mitogen-activated protein kinase kinase kinase YODA-like isoform X1	Signal transduction mechanisms	Protein kinase domain;; Protein tyrosine and serine/threonine kinase;; Protein kinase domain	Mitogen-activated protein kinase kinase kinase YODA OS=Arabidopsis thaliana OX=3702 GN=YDA PE=1 SV=1	Protein kinase domain-containing protein OS=Salvia splendens OX=180675 GN=Saspl_018672 PE=4 SV=1	hypothetical protein Saspl_018672 [Salvia splendens]
		BMK_Unigene_472693	24.43	7.13	13.84	15.1333	15.44	3.08	6.02	8.18	9.5	10.2	15	11.5667	3.43	4.69	1.14	3.08667	Molecular Function: oxidoreductase activity (GO:0016491);; Molecular Function: FAD binding (GO:0071949);;	K22395|1.8e-37|sind:105175932|K22395 cinnamyl-alcohol dehydrogenase [EC:1.1.1.195] | (RefSeq) berberine bridge enzyme-like 15	--	--	Berberine bridge enzyme-like 28 OS=Arabidopsis thaliana OX=3702 GN=At5g44440 PE=1 SV=1	FAD-binding PCMH-type domain-containing protein OS=Salvia splendens OX=180675 GN=Saspl_033522 PE=3 SV=1	berberine bridge enzyme-like 18 [Sesamum indicum]
		BMK_Unigene_473197	13.12	23.58	18.26	18.32	9.01	62.53	27.83	33.1233	29.83	26.86	40.34	32.3433	26.03	27.96	25.47	26.4867	Molecular Function: DNA-binding transcription factor activity (GO:0003700);; Cellular Component: nucleus (GO:0005634);; Molecular Function: sequence-specific DNA binding (GO:0043565);;	K13425|1.7e-24|han:110922953|K13425 WRKY transcription factor 22 | (RefSeq) WRKY transcription factor 22-like	--	--	Probable WRKY transcription factor 11 OS=Arabidopsis thaliana OX=3702 GN=WRKY11 PE=2 SV=2	WRKY protein OS=Salvia miltiorrhiza OX=226208 GN=WRKY27 PE=2 SV=1	WRKY protein [Salvia miltiorrhiza]
		BMK_Unigene_474829	9.33	16.9	14.87	13.7	12.73	30.13	20.15	21.0033	13.36	14.95	14.09	14.1333	22.04	28.36	20.94	23.78	Molecular Function: nitric-oxide synthase activity (GO:0004517);; Molecular Function: GTP binding (GO:0005525);;	K13427|1.3e-244|sind:105160612|K13427 nitric-oxide synthase, plant [EC:1.14.13.39] | (RefSeq) putative nitric oxide synthase	General function prediction only	--	NO-associated protein 1, chloroplastic/mitochondrial OS=Arabidopsis thaliana OX=3702 GN=NOA1 PE=1 SV=1	Putative GTPase OS=Handroanthus impetiginosus OX=429701 GN=CDL12_13415 PE=4 SV=1	putative GTPase [Handroanthus impetiginosus]
		BMK_Unigene_480099	15.2	19.57	15.1	16.6233	31.87	29.2	21.35	27.4733	38.51	26.69	24.92	30.04	33.94	39.94	26.89	33.59	Molecular Function: peroxidase activity (GO:0004601);; Cellular Component: extracellular region (GO:0005576);; Biological Process: response to oxidative stress (GO:0006979);; Molecular Function: heme binding (GO:0020037);; Biological Process: hydrogen peroxide catabolic process (GO:0042744);; Molecular Function: metal ion binding (GO:0046872);;	K00430|7.1e-13|tcc:108663485|K00430 peroxidase [EC:1.11.1.7] | (RefSeq) cationic peroxidase 1-like	--	--	Peroxidase 70 OS=Zea mays OX=4577 GN=PER70 PE=1 SV=1	Peroxidase OS=Salvia splendens OX=180675 GN=Saspl_014457 PE=3 SV=1	hypothetical protein Saspl_019217 [Salvia splendens]
		BMK_Unigene_043534	41.85	97	85.81	74.8867	32.05	240.78	251.76	174.863	350.99	126.31	175.43	217.577	145.75	241.07	69.7	152.173	Molecular Function: oxidoreductase activity (GO:0016491);; Molecular Function: FAD binding (GO:0071949);;	K22395|4.8e-71|han:110930985|K22395 cinnamyl-alcohol dehydrogenase [EC:1.1.1.195] | (RefSeq) berberine bridge enzyme-like 25	--	FAD binding domain	Cannabidiolic acid synthase OS=Cannabis sativa OX=3483 GN=CBDAS PE=1 SV=1	FAD-binding PCMH-type domain-containing protein OS=Salvia splendens OX=180675 GN=Saspl_040032 PE=3 SV=1	hypothetical protein Saspl_040032 [Salvia splendens]
		BMK_Unigene_110346	42.55	41.19	48.78	44.1733	115.3	39.54	49.98	68.2733	60.01	82.63	64.72	69.12	112.2	98.66	109.36	106.74	Molecular Function: protein kinase activity (GO:0004672);; Molecular Function: ATP binding (GO:0005524);; Cellular Component: integral component of membrane (GO:0016021);;	K13415|1.0e-48|cqi:110733407|K13415 protein brassinosteroid insensitive 1 [EC:2.7.10.1 2.7.11.1] | (RefSeq) systemin receptor SR160-like	--	Protein kinase domain;; Protein tyrosine and serine/threonine kinase;; Leucine rich repeat;; Leucine Rich repeats (2 copies);; Leucine rich repeat N-terminal domain;; Leucine Rich Repeat	Probable inactive receptor kinase At4g23740 OS=Arabidopsis thaliana OX=3702 GN=At4g23740 PE=1 SV=1	Protein kinase domain-containing protein OS=Salvia splendens OX=180675 GN=Saspl_006256 PE=4 SV=1	hypothetical protein Saspl_006256 [Salvia splendens]
		BMK_Unigene_112231	15.13	13.85	13.25	14.0767	47.62	66.55	63.99	59.3867	143.15	63.18	139.32	115.217	145.48	216.44	79.88	147.267	Molecular Function: L-aspartate:2-oxoglutarate aminotransferase activity (GO:0004069);; Biological Process: cellular amino acid metabolic process (GO:0006520);; Biological Process: biosynthetic process (GO:0009058);; Molecular Function: pyridoxal phosphate binding (GO:0030170);;	K14455|2.8e-141|qsu:112039930|K14455 aspartate aminotransferase, mitochondrial [EC:2.6.1.1] | (RefSeq) aspartate aminotransferase, mitochondrial-like	Amino acid transport and metabolism	Aminotransferase class I and II	Aspartate aminotransferase, mitochondrial OS=Arabidopsis thaliana OX=3702 GN=ASP1 PE=1 SV=1	Aspartate aminotransferase (Fragment) OS=Anthurium amnicola OX=1678845 GN=GOT2_0 PE=3 SV=1	aspartate aminotransferase [Kwoniella bestiolae CBS 10118]
		BMK_Unigene_116351	84.05	72.68	86.37	81.0333	64.97	83.21	62.56	70.2467	78.05	75.75	196.9	116.9	41.95	39.81	50.61	44.1233	Molecular Function: molecular_function (GO:0003674);; Molecular Function: enzyme inhibitor activity (GO:0004857);; Molecular Function: protein binding (GO:0005515);; Cellular Component: cellular_component (GO:0005575);; Cellular Component: cell wall (GO:0005618);; Cellular Component: intracellular (GO:0005622);; Cellular Component: obsolete cell (GO:0005623);; Cellular Component: cytoplasm (GO:00…	K01188|4.1e-25|sita:101778196|K01188 beta-glucosidase [EC:3.2.1.21] | (RefSeq) beta-glucosidase 12	--	Leucine rich repeat;; Leucine rich repeat N-terminal domain;; Leucine Rich repeat;; Leucine Rich Repeat;; Leucine Rich repeats (2 copies)	Polygalacturonase inhibitor 1 OS=Arabidopsis thaliana OX=3702 GN=PGIP1 PE=1 SV=1	Polygalacturonase inhibitor-like OS=Dorcoceras hygrometricum OX=472368 GN=F511_07655 PE=4 SV=1	polygalacturonase inhibitor-like [Dorcoceras hygrometricum]
		BMK_Unigene_118571	39.16	51.38	56.47	49.0033	41.72	73.16	51.11	55.33	119.94	87.81	75.08	94.2767	102.95	146.03	74.05	107.677	Molecular Function: 1-aminocyclopropane-1-carboxylate synthase activity (GO:0016847);; Molecular Function: pyridoxal phosphate binding (GO:0030170);;	K20772|3.6e-171|sind:105164055|K20772 1-aminocyclopropane-1-carboxylate synthase 1/2/6 [EC:4.4.1.14] | (RefSeq) 1-aminocyclopropane-1-carboxylate synthase	Signal transduction mechanisms	Aminotransferase class I and II;; Aminotransferase class I and II	1-aminocyclopropane-1-carboxylate synthase 2 OS=Solanum lycopersicum OX=4081 GN=ACS2 PE=1 SV=2	1-aminocyclopropane-1-carboxylate synthase OS=Handroanthus impetiginosus OX=429701 GN=CDL12_27650 PE=3 SV=1	1-aminocyclopropane-1-carboxylate synthase [Handroanthus impetiginosus]
		BMK_Unigene_121016	19.47	18.53	23.48	20.4933	18.4	24.64	14.1	19.0467	84	40.73	65.27	63.3333	43.75	57.69	35.02	45.4867	Molecular Function: catalytic activity (GO:0003824);; Biological Process: biosynthetic process (GO:0009058);; Molecular Function: pyridoxal phosphate binding (GO:0030170);;	K20772|1.5e-225|sind:105164055|K20772 1-aminocyclopropane-1-carboxylate synthase 1/2/6 [EC:4.4.1.14] | (RefSeq) 1-aminocyclopropane-1-carboxylate synthase	Signal transduction mechanisms	Aminotransferase class I and II	1-aminocyclopropane-1-carboxylate synthase OS=Glycine max OX=3847 GN=ACS1 PE=2 SV=1	Aminotran_1_2 domain-containing protein OS=Erythranthe guttata OX=4155 GN=MIMGU_mgv1a005590mg PE=3 SV=1	1-aminocyclopropane-1-carboxylate synthase [Sesamum indicum]
		BMK_Unigene_122398	0.88	2.28	2.68	1.94667	4.95	4.6	5.88	5.14333	1.22	3.23	0.64	1.69667	1.54	2.45	1.29	1.76	Molecular Function: O-methyltransferase activity (GO:0008171);;	K00588|3.3e-104|sind:105168404|K00588 caffeoyl-CoA O-methyltransferase [EC:2.1.1.104] | (RefSeq) flavonoid 3',5'-methyltransferase-like	Secondary metabolites biosynthesis, transport and catabolism	O-methyltransferase;; Methyltransferase domain	Flavonoid 3',5'-methyltransferase OS=Vitis vinifera OX=29760 GN=FAOMT PE=1 SV=1	Caffeoyl-CoA O-methyltransferase OS=Salvia splendens OX=180675 GN=Saspl_012275 PE=4 SV=1	hypothetical protein Saspl_012275 [Salvia splendens]
		BMK_Unigene_140869	33.17	31.81	42.08	35.6867	10.71	366.33	537.67	304.903	48.18	101.23	97.27	82.2267	195.15	423.38	49.59	222.707	Molecular Function: peroxidase activity (GO:0004601);; Cellular Component: extracellular region (GO:0005576);; Biological Process: response to oxidative stress (GO:0006979);; Molecular Function: heme binding (GO:0020037);; Biological Process: hydrogen peroxide catabolic process (GO:0042744);; Molecular Function: metal ion binding (GO:0046872);;	K00430|1.1e-139|sind:105156222|K00430 peroxidase [EC:1.11.1.7] | (RefSeq) lignin-forming anionic peroxidase	--	Peroxidase	Lignin-forming anionic peroxidase OS=Nicotiana sylvestris OX=4096 PE=2 SV=1	Peroxidase OS=Salvia splendens OX=180675 GN=Saspl_013781 PE=3 SV=1	hypothetical protein Saspl_013781 [Salvia splendens]
		BMK_Unigene_151518	0.5	7.15	7.67	5.10667	9.64	1.84	1.97	4.48333	8.68	1.07	6.36	5.37	1.04	1.73	0.38	1.05	Molecular Function: nucleotide binding (GO:0000166);; Biological Process: cellular amino acid metabolic process (GO:0006520);; Molecular Function: oxidoreductase activity, acting on the CH-NH2 group of donors, NAD or NADP as acceptor (GO:0016639);;	K00261|6.0e-224|sind:105159631|K00261 glutamate dehydrogenase (NAD(P)+) [EC:1.4.1.3] | (RefSeq) glutamate dehydrogenase B	Amino acid transport and metabolism	Glutamate/Leucine/Phenylalanine/Valine dehydrogenase;; Glu/Leu/Phe/Val dehydrogenase, dimerisation domain	Glutamate dehydrogenase B OS=Nicotiana plumbaginifolia OX=4092 GN=GDHB PE=2 SV=1	Glutamate dehydrogenase OS=Handroanthus impetiginosus OX=429701 GN=CDL12_06886 PE=3 SV=1	Glutamate/leucine/phenylalanine/valine dehydrogenase [Handroanthus impetiginosus]
		BMK_Unigene_155455	40.68	37.3	37.96	38.6467	34.63	40.88	37.41	37.64	123.79	61.37	135.33	106.83	56.03	59.75	55.75	57.1767	Molecular Function: oxidoreductase activity (GO:0016491);; Molecular Function: FAD binding (GO:0071949);;	K22395|3.7e-124|han:110930985|K22395 cinnamyl-alcohol dehydrogenase [EC:1.1.1.195] | (RefSeq) berberine bridge enzyme-like 25	--	FAD binding domain	Berberine bridge enzyme-like 18 OS=Arabidopsis thaliana OX=3702 GN=At4g20820 PE=3 SV=1	FAD-binding PCMH-type domain-containing protein OS=Salvia splendens OX=180675 GN=Saspl_033522 PE=3 SV=1	hypothetical protein Saspl_033522 [Salvia splendens]
		BMK_Unigene_300012	53.57	82.06	47.72	61.1167	68.99	95.05	111.01	91.6833	142.59	117.54	160.56	140.23	145.03	171	158.25	158.093	Molecular Function: transferase activity, transferring acyl groups other than amino-acyl groups (GO:0016747);;	K21383|1.4e-110|sind:105162663|K21383 anthocyanidin 3-O-glucoside 6''-O-acyltransferase [EC:2.3.1.215] | (RefSeq) anthocyanidin 3-O-glucoside 6''-O-acyltransferase-like	--	Transferase family	Malonyl-coenzyme:anthocyanin 5-O-glucoside-6'''-O-malonyltransferase OS=Salvia splendens OX=180675 GN=5MAT1 PE=1 SV=1	Uncharacterized protein OS=Salvia splendens OX=180675 GN=Saspl_028214 PE=3 SV=1	hypothetical protein Saspl_028214 [Salvia splendens]
		BMK_Unigene_304793	9.86	26.9	27.45	21.4033	17.16	29.69	15.06	20.6367	51.52	36.23	54.75	47.5	36.41	55.96	44.52	45.63	Biological Process: biological_process (GO:0008150);; Biological Process: response to radiation (GO:0009314);; Biological Process: response to light stimulus (GO:0009416);; Biological Process: response to abiotic stimulus (GO:0009628);; Biological Process: response to endogenous stimulus (GO:0009719);; Biological Process: response to hormone (GO:0009725);; Biological Process: response to auxin (G…	K14487|0.0e+00|sind:105169490|K14487 auxin responsive GH3 gene family | (RefSeq) probable indole-3-acetic acid-amido synthetase GH3.1	--	GH3 auxin-responsive promoter	Probable indole-3-acetic acid-amido synthetase GH3.1 OS=Arabidopsis thaliana OX=3702 GN=GH3.1 PE=2 SV=1	Uncharacterized protein OS=Handroanthus impetiginosus OX=429701 GN=CDL12_25684 PE=3 SV=1	probable indole-3-acetic acid-amido synthetase GH3.1 [Sesamum indicum]
		BMK_Unigene_305384	4.9	3.48	3.84	4.07333	4.59	0	4.92	3.17	2.65	2.86	5.97	3.82667	1.49	1.76	0.39	1.21333	Molecular Function: molecular_function (GO:0003674);; Molecular Function: enzyme inhibitor activity (GO:0004857);; Molecular Function: protein binding (GO:0005515);; Cellular Component: cellular_component (GO:0005575);; Cellular Component: cell wall (GO:0005618);; Cellular Component: intracellular (GO:0005622);; Cellular Component: obsolete cell (GO:0005623);; Cellular Component: cytoplasm (GO:00…	K01188|1.4e-19|sita:101778196|K01188 beta-glucosidase [EC:3.2.1.21] | (RefSeq) beta-glucosidase 12	--	Leucine Rich repeats (2 copies);; Leucine rich repeat;; Leucine rich repeat N-terminal domain;; Leucine Rich Repeat	Polygalacturonase inhibitor OS=Vitis vinifera OX=29760 GN=pgip PE=1 SV=1	FIL2 protein OS=Antirrhinum majus OX=4151 GN=FIL2 PE=4 SV=1	FIL2 [Antirrhinum majus]
		BMK_Unigene_313426	14.62	31.1	36.38	27.3667	17.51	16.42	13.73	15.8867	95.67	41.42	33.19	56.76	30.1	35.51	30.53	32.0467	Molecular Function: metal ion binding (GO:0046872);; Molecular Function: dioxygenase activity (GO:0051213);;	K06892|4.6e-13|cqi:110715271|K06892 feruloyl-CoA 6-hydroxylase [EC:1.14.11.61] | (RefSeq) feruloyl CoA ortho-hydroxylase 2-like	--	2OG-Fe(II) oxygenase superfamily	Probable 2-oxoglutarate-dependent dioxygenase At5g05600 OS=Arabidopsis thaliana OX=3702 GN=At5g05600 PE=2 SV=1	Fe2OG dioxygenase domain-containing protein OS=Erythranthe guttata OX=4155 GN=MIMGU_mgv1a008689mg PE=3 SV=1	PREDICTED: leucoanthocyanidin dioxygenase-like [Erythranthe guttata]
		BMK_Unigene_010366	35.48	50.23	54.1	46.6033	26.51	24.22	29.12	26.6167	73.39	48.18	42.92	54.83	43.39	41.55	36.07	40.3367	Molecular Function: oxidoreductase activity (GO:0016491);; Molecular Function: FAD binding (GO:0071949);;	K22395|3.1e-20|dcr:108192661|K22395 cinnamyl-alcohol dehydrogenase [EC:1.1.1.195] | (RefSeq) tetrahydrocannabinolic acid synthase-like	--	--	Inactive tetrahydrocannabinolic acid synthase OS=Cannabis sativa OX=3483 PE=3 SV=1	FAD-binding PCMH-type domain-containing protein OS=Salvia splendens OX=180675 GN=Saspl_008552 PE=3 SV=1	berberine bridge enzyme-like 18 [Olea europaea var. sylvestris]
		BMK_Unigene_040171	394.71	558.31	613.52	522.18	375.96	777.27	669.99	607.74	1100.84	865.9	893.16	953.3	982.21	1283.92	778.87	1015	Molecular Function: protein kinase activity (GO:0004672);; Molecular Function: ATP binding (GO:0005524);; Cellular Component: integral component of membrane (GO:0016021);; Molecular Function: polysaccharide binding (GO:0030247);;	K13416|7.5e-50|mcha:111021671|K13416 brassinosteroid insensitive 1-associated receptor kinase 1 [EC:2.7.10.1 2.7.11.1] | (RefSeq) BRASSINOSTEROID INSENSITIVE 1-associated receptor kinase 1-like isoform X1	Signal transduction mechanisms	Protein kinase domain;; Protein tyrosine and serine/threonine kinase;; Wall-associated receptor kinase galacturonan-binding	Rust resistance kinase Lr10 OS=Triticum aestivum OX=4565 GN=LRK10 PE=2 SV=1	Protein kinase domain-containing protein OS=Salvia splendens OX=180675 GN=Saspl_032658 PE=4 SV=1	hypothetical protein Saspl_032658 [Salvia splendens]
		BMK_Unigene_099988	17.5	46.12	50.69	38.1033	39.19	76.17	39.84	51.7333	133.27	85.29	55.09	91.2167	111.59	129.23	100.92	113.913	Molecular Function: monooxygenase activity (GO:0004497);; Molecular Function: iron ion binding (GO:0005506);; Cellular Component: integral component of membrane (GO:0016021);; Molecular Function: oxidoreductase activity, acting on paired donors, with incorporation or reduction of molecular oxygen (GO:0016705);; Molecular Function: heme binding (GO:0020037);;	K09754|1.1e-173|sind:105172202|K09754 5-O-(4-coumaroyl)-D-quinate 3'-monooxygenase [EC:1.14.14.96] | (RefSeq) cytochrome P450 98A2	Secondary metabolites biosynthesis, transport and catabolism	Cytochrome P450	Cytochrome P450 98A2 OS=Glycine max OX=3847 GN=CYP98A2 PE=2 SV=1	Putative cytochrome P450 OS=Plectranthus scutellarioides OX=4142 GN=cyp98A14 PE=2 SV=2	putative cytochrome P450 [Plectranthus scutellarioides]
		BMK_Unigene_111269	2	1.19	0.77	1.32	1.59	1.29	1.55	1.47667	2.12	1.17	4.16	2.48333	1.05	0.45	0.86	0.786667	Molecular Function: protein kinase activity (GO:0004672);; Molecular Function: ATP binding (GO:0005524);; Cellular Component: integral component of membrane (GO:0016021);; Molecular Function: polysaccharide binding (GO:0030247);;	K13416|1.3e-47|mdm:103453670|K13416 brassinosteroid insensitive 1-associated receptor kinase 1 [EC:2.7.10.1 2.7.11.1] | (RefSeq) LOW QUALITY PROTEIN: BRASSINOSTEROID INSENSITIVE 1-associated receptor kinase 1	Signal transduction mechanisms	Protein kinase domain;; Protein tyrosine and serine/threonine kinase;; Wall-associated receptor kinase galacturonan-binding	Rust resistance kinase Lr10 OS=Triticum aestivum OX=4565 GN=LRK10 PE=2 SV=1	Protein kinase domain-containing protein OS=Salvia splendens OX=180675 GN=Saspl_032658 PE=4 SV=1	hypothetical protein Saspl_032658 [Salvia splendens]
		BMK_Unigene_118737	37.31	58.24	49.59	48.38	66.1	107.05	76.54	83.23	63.16	90.75	105.93	86.6133	100.52	95	113.35	102.957	Molecular Function: protein kinase activity (GO:0004672);; Molecular Function: ATP binding (GO:0005524);;	K14510|1.8e-61|psom:113309750|K14510 serine/threonine-protein kinase CTR1 [EC:2.7.11.1] | (RefSeq) serine/threonine-protein kinase CTR1-like	Signal transduction mechanisms	Protein tyrosine and serine/threonine kinase;; Protein kinase domain;; Fungal protein kinase	Serine/threonine-protein kinase STY46 OS=Arabidopsis thaliana OX=3702 GN=STY46 PE=1 SV=1	Uncharacterized protein OS=Salvia splendens OX=180675 GN=Saspl_037908 PE=4 SV=1	hypothetical protein Saspl_037908 [Salvia splendens]
		BMK_Unigene_118948	0.94	1.26	0.91	1.03667	2.26	4.39	2.62	3.09	0.59	0.76	0.28	0.543333	0.94	0.96	0.44	0.78	Molecular Function: 3-hydroxyacyl-CoA dehydrogenase activity (GO:0003857);; Biological Process: fatty acid metabolic process (GO:0006631);; Molecular Function: 3-hydroxybutyryl-CoA epimerase activity (GO:0008692);;	K10527|5.8e-252|sind:105165214|K10527 enoyl-CoA hydratase/3-hydroxyacyl-CoA dehydrogenase [EC:4.2.1.17 1.1.1.35 1.1.1.211] | (RefSeq) glyoxysomal fatty acid beta-oxidation multifunctional protein MFP-a isoform X1	Lipid transport and metabolism	3-hydroxyacyl-CoA dehydrogenase, NAD binding domain;; 3-hydroxyacyl-CoA dehydrogenase, C-terminal domain;; Enoyl-CoA hydratase/isomerase;; Enoyl-CoA hydratase/isomerase	Glyoxysomal fatty acid beta-oxidation multifunctional protein MFP-a OS=Cucumis sativus OX=3659 PE=1 SV=1	3-hydroxyacyl-CoA dehydrogenase OS=Handroanthus impetiginosus OX=429701 GN=CDL12_18658 PE=3 SV=1	Hydroxyacyl-CoA dehydrogenase/enoyl-CoA hydratase [Handroanthus impetiginosus]
		BMK_Unigene_139590	0	4.77	7.37	4.04667	0	19.05	30.5	16.5167	79.91	40.44	16.27	45.54	37.93	72.93	9.23	40.03	--	K20725|2.2e-81|sind:105179693|K20725 MAP kinase substrate 1 | (RefSeq) protein MKS1	--	VQ motif	Protein MKS1 OS=Arabidopsis thaliana OX=3702 GN=MKS1 PE=1 SV=2	VQ domain-containing protein OS=Salvia splendens OX=180675 GN=Saspl_044102 PE=4 SV=1	protein MKS1 [Sesamum indicum]
		BMK_Unigene_142319	25.15	20.61	28.55	24.77	41.13	5.91	20.35	22.4633	13.99	19.05	14.85	15.9633	3.26	11.26	3.76	6.09333	Molecular Function: transferase activity, transferring acyl groups other than amino-acyl groups (GO:0016747);;	K13065|1.8e-65|oeu:111397779|K13065 shikimate O-hydroxycinnamoyltransferase [EC:2.3.1.133] | (RefSeq) pelargonidin 3-O-(6-caffeoylglucoside) 5-O-(6-O-malonylglucoside) 4'''-malonyltransferase-like	--	Transferase family	Pelargonidin 3-O-(6-caffeoylglucoside) 5-O-(6-O-malonylglucoside) 4'''-malonyltransferase OS=Salvia splendens OX=180675 PE=1 SV=1	Uncharacterized protein OS=Salvia splendens OX=180675 GN=Saspl_038130 PE=3 SV=1	hypothetical protein Saspl_038130 [Salvia splendens]
		BMK_Unigene_146745	22.2	32.16	43.96	32.7733	32.51	64.26	32.08	42.95	83.86	74.53	74.79	77.7267	89.71	99.04	75.02	87.9233	Molecular Function: protein serine/threonine kinase activity (GO:0004674);; Molecular Function: ATP binding (GO:0005524);; Cellular Component: integral component of membrane (GO:0016021);;	K13420|7.8e-96|nta:107832596|K13420 LRR receptor-like serine/threonine-protein kinase FLS2 [EC:2.7.11.1] | (RefSeq) probable LRR receptor-like serine/threonine-protein kinase At3g47570	--	Leucine rich repeat;; Protein kinase domain;; Leucine Rich repeats (2 copies);; Protein tyrosine and serine/threonine kinase;; Leucine Rich Repeat;; Leucine rich repeat N-terminal domain	Receptor kinase-like protein Xa21 OS=Oryza sativa subsp. indica OX=39946 GN=XA21 PE=1 SV=1	Serine/threonine protein kinase OS=Handroanthus impetiginosus OX=429701 GN=CDL12_06783 PE=3 SV=1	LRR receptor-like serine/threonine-protein kinase EFR [Olea europaea var. sylvestris]
		BMK_Unigene_149410	18.56	25.7	25.8	23.3533	11.47	74.47	64.57	50.17	144.81	37.16	95.86	92.61	32.03	52.71	14.44	33.06	Molecular Function: oxidoreductase activity (GO:0016491);; Molecular Function: FAD binding (GO:0071949);;	K22395|3.6e-259|sind:105175932|K22395 cinnamyl-alcohol dehydrogenase [EC:1.1.1.195] | (RefSeq) berberine bridge enzyme-like 15	--	FAD binding domain;; Berberine and berberine like	Berberine bridge enzyme-like 15 OS=Arabidopsis thaliana OX=3702 GN=MEE23 PE=1 SV=1	FAD-binding PCMH-type domain-containing protein OS=Salvia splendens OX=180675 GN=Saspl_033508 PE=3 SV=1	hypothetical protein Saspl_033508 [Salvia splendens]
		BMK_Unigene_299543	13.96	53.28	19.87	29.0367	20.52	947.94	683.17	550.543	165.58	156.27	301.43	207.76	542.01	1009.16	121.22	557.463	Molecular Function: structural constituent of ribosome (GO:0003735);; Molecular Function: peroxidase activity (GO:0004601);; Cellular Component: ribosome (GO:0005840);; Biological Process: translation (GO:0006412);; Biological Process: response to oxidative stress (GO:0006979);; Molecular Function: heme binding (GO:0020037);; Biological Process: hydrogen peroxide catabolic process (GO:0042744);; …	K00430|1.9e-160|sind:105165752|K00430 peroxidase [EC:1.11.1.7] | (RefSeq) peroxidase 72	--	Peroxidase	Peroxidase 72 OS=Arabidopsis thaliana OX=3702 GN=PER72 PE=1 SV=1	Peroxidase OS=Salvia splendens OX=180675 GN=Saspl_046738 PE=3 SV=1	peroxidase 72 [Sesamum indicum]
		BMK_Unigene_303169	2.83	14.58	19.48	12.2967	13.93	19.55	6.04	13.1733	100.41	38.15	63.33	67.2967	31.43	47.09	22.39	33.6367	Cellular Component: cytoplasm (GO:0005737);; Biological Process: L-phenylalanine catabolic process (GO:0006559);; Biological Process: cinnamic acid biosynthetic process (GO:0009800);; Molecular Function: phenylalanine ammonia-lyase activity (GO:0045548);;	K10775|1.1e-210|sind:105174307|K10775 phenylalanine ammonia-lyase [EC:4.3.1.24] | (RefSeq) phenylalanine ammonia-lyase	Secondary metabolites biosynthesis, transport and catabolism	Aromatic amino acid lyase	Phenylalanine ammonia-lyase OS=Digitalis lanata OX=49450 PE=2 SV=1	Phenylalanine ammonia-lyase OS=Plectranthus scutellarioides OX=4142 GN=PAL1 PE=3 SV=1	phenylalanine ammonia-lyase [Plectranthus scutellarioides]
		BMK_Unigene_311384	7.89	2.33	3.73	4.65	6.41	0.99	5.41	4.27	3.3	3.93	3.04	3.42333	1.39	1.86	0.89	1.38	Cellular Component: chloroplast (GO:0009507);; Cellular Component: integral component of membrane (GO:0016021);;	K03542|5.6e-114|sind:105159464|K03542 photosystem II 22kDa protein | (RefSeq) photosystem II 22 kDa protein, chloroplastic	--	Chlorophyll A-B binding protein	Photosystem II 22 kDa protein, chloroplastic OS=Solanum sogarandinum OX=52705 GN=PSBS PE=2 SV=1	Photosystem II 22kDa protein OS=Salvia splendens OX=180675 GN=psbS PE=4 SV=1	photosystem II 22kDa protein [Salvia splendens]
		BMK_Unigene_444408	40.7	35.6	36.46	37.5867	32.28	97.37	47.43	59.0267	118.52	71.16	76.8	88.8267	62.97	70.83	58.07	63.9567	Molecular Function: protein serine/threonine kinase activity (GO:0004674);; Molecular Function: ATP binding (GO:0005524);; Cellular Component: integral component of membrane (GO:0016021);;	K13420|8.4e-66|nsy:104245779|K13420 LRR receptor-like serine/threonine-protein kinase FLS2 [EC:2.7.11.1] | (RefSeq) probable LRR receptor-like serine/threonine-protein kinase At3g47570 isoform X1	--	Protein kinase domain;; Protein tyrosine and serine/threonine kinase;; Leucine rich repeat;; Leucine Rich repeats (2 copies);; Leucine Rich Repeat;; Leucine Rich repeat;; Leucine rich repeat;; Leucine Rich repeats (2 copies);; Leucine Rich Repeat;; Leucine rich repeat N-terminal domain;; Leucine Rich repeat	Putative leucine-rich repeat receptor-like serine/threonine-protein kinase At2g24130 OS=Arabidopsis thaliana OX=3702 GN=At2g24130 PE=3 SV=1	Serine/threonine protein kinase OS=Handroanthus impetiginosus OX=429701 GN=CDL12_25392 PE=3 SV=1	putative leucine-rich repeat receptor-like serine/threonine-protein kinase At2g24130 [Sesamum indicum]
		BMK_Unigene_473869	16.85	7.94	13.86	12.8833	2.53	5.24	4.11	3.96	43.98	25.39	48.33	39.2333	5.1	5.24	6.89	5.74333	Biological Process: jasmonic acid biosynthetic process (GO:0009695);; Molecular Function: allene-oxide cyclase activity (GO:0046423);;	K10525|4.7e-88|sind:105162178|K10525 allene oxide cyclase [EC:5.3.99.6] | (RefSeq) allene oxide cyclase, chloroplastic	--	Allene oxide cyclase	Allene oxide cyclase, chloroplastic OS=Oryza sativa subsp. indica OX=39946 GN=AOC PE=2 SV=1	Allene-oxide cyclase OS=Salvia splendens OX=180675 GN=AOC PE=3 SV=1	allene oxide cyclase [Salvia splendens]
		BMK_Unigene_475535	1.76	1	2.08	1.61333	2.01	0.28	0.72	1.00333	1.21	0.74	10.96	4.30333	0.95	0.45	0.86	0.753333	Molecular Function: DNA-binding transcription factor activity (GO:0003700);; Cellular Component: nucleus (GO:0005634);;	K14514|1.8e-219|sind:105171085|K14514 ethylene-insensitive protein 3 | (RefSeq) ETHYLENE INSENSITIVE 3-like 3 protein	--	Ethylene insensitive 3	ETHYLENE INSENSITIVE 3-like 3 protein OS=Arabidopsis thaliana OX=3702 GN=EIL3 PE=1 SV=1	Ethylene-insensitive protein 3 OS=Salvia splendens OX=180675 GN=EIN3 PE=3 SV=1	ethylene-insensitive protein 3 [Salvia splendens]
		BMK_Unigene_477250	7.86	11.13	9.95	9.64667	9.94	15.32	11.87	12.3767	5.24	7.57	7.47	6.76	10.78	10.29	11.52	10.8633	Molecular Function: protein serine/threonine kinase activity (GO:0004674);; Molecular Function: ATP binding (GO:0005524);;	K14498|6.9e-119|sind:105178289|K14498 serine/threonine-protein kinase SRK2 [EC:2.7.11.1] | (RefSeq) serine/threonine-protein kinase SAPK2	Signal transduction mechanisms	Protein kinase domain;; Protein tyrosine and serine/threonine kinase	Serine/threonine-protein kinase SAPK1 OS=Oryza sativa subsp. japonica OX=39947 GN=SAPK1 PE=1 SV=1	Serine/threonine-protein kinase SRK2 OS=Salvia splendens OX=180675 GN=SNRK2 PE=3 SV=1	serine/threonine-protein kinase SRK2 [Salvia splendens]
		BMK_Unigene_478914	0.22	0.42	0.56	0.4	0.7	0.21	0.34	0.416667	1.36	0.85	2.07	1.42667	1.13	1.16	0.18	0.823333	Molecular Function: oxidoreductase activity (GO:0016491);; Molecular Function: FAD binding (GO:0071949);;	K22395|3.4e-89|vra:106752817|K22395 cinnamyl-alcohol dehydrogenase [EC:1.1.1.195] | (RefSeq) cannabidiolic acid synthase-like 1	--	Berberine and berberine like	Berberine bridge enzyme-like 28 OS=Arabidopsis thaliana OX=3702 GN=At5g44440 PE=1 SV=1	FAD-binding PCMH-type domain-containing protein OS=Salvia splendens OX=180675 GN=Saspl_033522 PE=3 SV=1	hypothetical protein Saspl_033522 [Salvia splendens]
