# Supplementary material for: Comparative Transcriptome Analysis Revealed Candidate Gene Modules Involved in Salt Stress Response in Sweet Basil and Overexpression of ObWRKY16 and ObPAL2 Enhanced Salt Tolerance of Transgenic Arabidopsis
Source: Plants (Basel). 2024 May 28;13(11):1487. doi: 10.3390/plants13111487 (PMC11174604; doi:10.3390/plants13111487)
Supplement: Supplementary file 1 [file plants-13-01487-s001.zip › Table S3.xlsx]

## Sheet: Sheet1
#ID		0H	6H	12H	24H	A0h-1_FPKM	A0h-2_FPKM	A0h-3_FPKM		A6h-1_FPKM	A6h-2_FPKM	A6h-3_FPKM		A12h-1_FPKM	A12h-2_FPKM	A12h-3_FPKM		A24h-1_FPKM	A24h-2_FPKM	A24h-3_FPKM
BMK_Unigene_144966	ABR1	0.233333	6.85	2.64	2.12667	0.3	0	0.4	0.233333	11.73	1.85	6.97	6.85	3.15	3.71	1.06	2.64	0.46	2.86	3.06	2.12667	Ethylene-responsive transcription factor ABR1 OS=Arabidopsis thaliana OX=3702 GN=ABR1 PE=2 SV=1	EREBP-like factor OS=Salvia splendens OX=180675 GN=EREBP PE=4 SV=1
BMK_Unigene_022538	AHL17	16.3133	28.2267	20.9933	18.6267	15.21	15.78	17.95	16.3133	18.67	26.78	39.23	28.2267	20.01	20.11	22.86	20.9933	18.81	18.35	18.72	18.6267	AT-hook motif nuclear-localized protein 17 OS=Arabidopsis thaliana OX=3702 GN=AHL17 PE=2 SV=1	PPC domain-containing protein OS=Erythranthe guttata OX=4155 GN=MIMGU_mgv1a010537mg PE=4 SV=1
BMK_Unigene_005790	AREB1	23.85	14.6867	15.4233	17.4867	21.52	25.95	24.08	23.85	13.11	15.16	15.79	14.6867	15.3	14.5	16.47	15.4233	21.38	14.82	16.26	17.4867	ABSCISIC ACID-INSENSITIVE 5-like protein 7 OS=Arabidopsis thaliana OX=3702 GN=ABF4 PE=1 SV=1	ABA-responsive element (ABRE)-binding transcription factor1 OS=Salvia miltiorrhiza OX=226208 GN=AREB1 PE=2 SV=1
BMK_Unigene_109075	Bhlh1	1.79	5.32333	2.31667	1.68667	1.13	2.8	1.44	1.79	4.47	3.58	7.92	5.32333	2.01	3.07	1.87	2.31667	1.51	1.82	1.73	1.68667	BHLH domain-containing protein OS=Coffea canephora OX=49390 GN=GSCOC_T00029353001 PE=4 SV=1
BMK_Unigene_135323	Bhlh112	2.98	8.38333	5.88333	2.97333	1.78	4.77	2.39	2.98	7.1	8.6	9.45	8.38333	5.24	7.29	5.12	5.88333	2.08	4.79	2.05	2.97333	Transcription factor bHLH112 OS=Arabidopsis thaliana OX=3702 GN=BHLH112 PE=1 SV=1	BHLH domain-containing protein OS=Handroanthus impetiginosus OX=429701 GN=CDL12_26280 PE=4 SV=1
BMK_Unigene_311242	BHLH2	4.53667	15.2167	5.29333	4.70667	5.13	3.29	5.19	4.53667	24.35	6.79	14.51	15.2167	4.95	6.61	4.32	5.29333	6.92	3.61	3.59	4.70667	BHLH domain-containing protein OS=Handroanthus impetiginosus OX=429701 GN=CDL12_26280 PE=4 SV=1
BMK_Unigene_299647	Bzip53-1	27.2933	47.84	37.2967	32.0033	27.14	28.41	26.33	27.2933	41.1	46.97	55.45	47.84	37.6	45.75	28.54	37.2967	20.5	49.06	26.45	32.0033	bZIP transcription factor;; Basic region leucine zipper	bZIP transcription factor 53 OS=Arabidopsis thaliana OX=3702 GN=BZIP53 PE=1 SV=1	BZIP domain-containing protein OS=Handroanthus impetiginosus OX=429701 GN=CDL12_28689 PE=4 SV=1
BMK_Unigene_472032	BZIP53-2	31.6167	48.32	44.2367	40.8933	24.29	38.72	31.84	31.6167	47.14	55.74	42.08	48.32	37.35	57.96	37.4	44.2367	29.13	51.91	41.64	40.8933	bZIP transcription factor;; Basic region leucine zipper	bZIP transcription factor 53 OS=Arabidopsis thaliana OX=3702 GN=BZIP53 PE=1 SV=1	BZIP domain-containing protein OS=Handroanthus impetiginosus OX=429701 GN=CDL12_28689 PE=4 SV=1
BMK_Unigene_001927	E2FE	10.1267	32.5267	33.7433	18.7767	5.06	12.49	12.83	10.1267	56.85	22.12	18.61	32.5267	34.41	39.38	27.44	33.7433	10.2	27.91	18.22	18.7767	E2F/DP family winged-helix DNA-binding domain;; NADH-ubiquinone reductase complex 1 MLRQ subunit	E2F transcription factor-like E2FE OS=Arabidopsis thaliana OX=3702 GN=E2FE PE=1 SV=1
BMK_Unigene_479839	EIN3	3.31667	4.78667	4.25	3.45333	3.13	3.78	3.04	3.31667	4.99	4.72	4.65	4.78667	4.84	4.02	3.89	4.25	3.58	3.53	3.25	3.45333	Ethylene insensitive 3	ETHYLENE INSENSITIVE 3-like 3 protein OS=Arabidopsis thaliana OX=3702 GN=EIL3 PE=1 SV=1	Ethylene-insensitive protein 3 OS=Salvia splendens OX=180675 GN=EIN3 PE=3 SV=1
BMK_Unigene_111640	ERF1	25.3167	149.267	83.9667	41.8433	21.27	10.38	44.3	25.3167	330.21	57.05	60.54	149.267	85.93	106.45	59.52	83.9667	18.71	58.76	48.06	41.8433	AP2 domain	Ethylene-responsive transcription factor 1A OS=Arabidopsis thaliana OX=3702 GN=ERF1A PE=1 SV=2	ERF1 OS=Salvia miltiorrhiza OX=226208 GN=ERF1 PE=2 SV=1
BMK_Unigene_260470	ERF109	3.49667	34.7367	5.18667	4.35333	3.47	5.81	1.21	3.49667	79.82	1.37	23.02	34.7367	4.54	9.72	1.3	5.18667	0.58	3	9.48	4.35333	ethylene-responsive transcription factor ERF109 [Sesamum indicum]
BMK_Unigene_025470	ERF110-1	7.68667	47.6667	31.5867	13.8933	5.62	9.48	7.96	7.68667	87.93	20	35.07	47.6667	32.29	44.9	17.57	31.5867	6.64	18.54	16.5	13.8933	AP2 domain	Ethylene-responsive transcription factor ERF110 OS=Arabidopsis thaliana OX=3702 GN=ERF110 PE=2 SV=2	AP2/ERF domain-containing protein OS=Handroanthus impetiginosus OX=429701 GN=CDL12_17238 PE=4 SV=1
BMK_Unigene_154186	ERF110-2	5.13333	20.11	10.3767	9.03333	3.42	6.18	5.8	5.13333	35.06	11.75	13.52	20.11	9.72	13.08	8.33	10.3767	5.28	11.13	10.69	9.03333	Ethylene-responsive transcription factor ERF110 OS=Arabidopsis thaliana OX=3702 GN=ERF110 PE=2 SV=2	AP2/ERF domain-containing protein OS=Handroanthus impetiginosus OX=429701 GN=CDL12_17238 PE=4 SV=1
BMK_Unigene_305988	ERF110-3	8.54667	31.46	19.02	15.7467	4.49	10.63	10.52	8.54667	53.89	18.7	21.79	31.46	18.73	24.68	13.65	19.02	8.63	19.33	19.28	15.7467	AP2 domain	Ethylene-responsive transcription factor ERF110 OS=Arabidopsis thaliana OX=3702 GN=ERF110 PE=2 SV=2	EREBP-like factor OS=Salvia splendens OX=180675 GN=EREBP PE=4 SV=1
BMK_Unigene_312813	ERF110-4	9.64333	47.98	30.7567	16.3833	6.25	11.23	11.45	9.64333	79.38	28.93	35.63	47.98	30.82	43.52	17.93	30.7567	6.42	22.42	20.31	16.3833	AP2 domain	Ethylene-responsive transcription factor ERF110 OS=Arabidopsis thaliana OX=3702 GN=ERF110 PE=2 SV=2	AP2/ERF domain-containing protein OS=Handroanthus impetiginosus OX=429701 GN=CDL12_17238 PE=4 SV=1
BMK_Unigene_119757	ERF118-1	17.26	10.2233	10.8433	13.79	19.27	15.12	17.39	17.26	9.44	10.51	10.72	10.2233	12.27	7.59	12.67	10.8433	16.47	11.88	13.02	13.79	AP2 domain	Ethylene-responsive transcription factor ERF118 OS=Arabidopsis thaliana OX=3702 GN=ERF118 PE=1 SV=1	AP2/ERF domain-containing protein OS=Salvia splendens OX=180675 GN=Saspl_021681 PE=4 SV=1
BMK_Unigene_477346	ERF118-2	7.42	4.28667	4.69333	6.04333	8.13	7.39	6.74	7.42	3.44	5.16	4.26	4.28667	4.52	4.72	4.84	4.69333	5.37	5.97	6.79	6.04333	AP2 domain	Ethylene-responsive transcription factor ERF118 OS=Arabidopsis thaliana OX=3702 GN=ERF118 PE=1 SV=1	AP2/ERF domain-containing protein OS=Salvia splendens OX=180675 GN=Saspl_021681 PE=4 SV=1
BMK_Unigene_132272	ERF14-1	9.50667	82.3533	31.2633	5.53	6.69	8.92	12.91	9.50667	170	28.55	48.51	82.3533	25.68	45.94	22.17	31.2633	6.53	5.32	4.74	5.53	AP2 domain	Ethylene-responsive transcription factor 14 OS=Arabidopsis thaliana OX=3702 GN=ERF14 PE=2 SV=1	Ethylene-responsive transcription factor OS=Striga asiatica OX=4170 GN=STAS_33860 PE=4 SV=1
BMK_Unigene_471221	ERF14-2	1.75	28.9767	10.3633	0.35	0.6	3.16	1.49	1.75	66.1	7.58	13.25	28.9767	8.9	17.2	4.99	10.3633	0.79	0.14	0.12	0.35	AP2 domain	Ethylene-responsive transcription factor 14 OS=Arabidopsis thaliana OX=3702 GN=ERF14 PE=2 SV=1	Pathogenesis-related proteins transcriptional activator PTI5 OS=Salvia splendens OX=180675 GN=PTI5 PE=4 SV=1
BMK_Unigene_306846	ERF1A	7.67333	20.64	14.9567	8.41667	5.34	10.72	6.96	7.67333	32.23	17.51	12.18	20.64	17.53	15.54	11.8	14.9567	1.53	12.31	11.41	8.41667	AP2 domain	Ethylene-responsive transcription factor 1A OS=Arabidopsis thaliana OX=3702 GN=ERF1A PE=1 SV=2	EREBP-like factor OS=Salvia splendens OX=180675 GN=EREBP PE=4 SV=1
BMK_Unigene_010716	ERF2	120.26	203.297	161.047	85.2467	123.37	126.92	110.49	120.26	261.41	211.7	136.78	203.297	154.28	185.8	143.06	161.047	64.44	98.55	92.75	85.2467	AP2 domain	Ethylene-responsive transcription factor 2 OS=Nicotiana tabacum OX=4097 GN=ERF2 PE=2 SV=1	Ethylene-responsive transcription factor 1-like protein OS=Isodon rubescens OX=587669 PE=2 SV=1
BMK_Unigene_154665	ERF20	0.91	24.5533	2.49667	2.46667	0.52	1.64	0.57	0.91	66.97	3.38	3.31	24.5533	2.32	3.24	1.93	2.49667	1.54	1.79	4.07	2.46667	AP2 domain	Ethylene-responsive transcription factor ERF020 OS=Arabidopsis thaliana OX=3702 GN=ERF020 PE=2 SV=1	AP2/ERF domain-containing protein OS=Erythranthe guttata OX=4155 GN=MIMGU_mgv1a015981mg PE=4 SV=1
BMK_Unigene_420668	ERF22	6.47	49.5333	14.4467	5.52	8.21	5.25	5.95	6.47	112.99	20.56	15.05	49.5333	14.24	21.07	8.03	14.4467	8.87	4.4	3.29	5.52	AP2 domain	Ethylene-responsive transcription factor ERF020 OS=Arabidopsis thaliana OX=3702 GN=ERF020 PE=2 SV=1	AP2/ERF domain-containing protein OS=Erythranthe guttata OX=4155 GN=MIMGU_mgv1a015981mg PE=4 SV=1
BMK_Unigene_135655	ERF3	3.22	11.74	12.52	2.26333	3.27	4.51	1.88	3.22	12.65	17.7	4.87	11.74	11.96	15.52	10.08	12.52	0	6.01	0.78	2.26333	AP2 domain	Ethylene-responsive transcription factor 1B OS=Arabidopsis thaliana OX=3702 GN=ERF1B PE=1 SV=2
BMK_Unigene_470537	ERF71	9.09333	17.4933	8.66	4.63	7.41	11.19	8.68	9.09333	17.88	22.72	11.88	17.4933	7.38	10.33	8.27	8.66	6.17	4.72	3	4.63	AP2 domain	Ethylene-responsive transcription factor ERF071 OS=Arabidopsis thaliana OX=3702 GN=ERF071 PE=2 SV=1	AP2/ERF domain-containing protein OS=Handroanthus impetiginosus OX=429701 GN=CDL12_03103 PE=4 SV=1
BMK_Unigene_468943	ERF98	3.98667	30.8967	13.8533	4.56	7.44	1.7	2.82	3.98667	39.59	25.27	27.83	30.8967	20.04	12.22	9.3	13.8533	0.53	5.5	7.65	4.56	AP2 domain	Ethylene-responsive transcription factor ERF098 OS=Arabidopsis thaliana OX=3702 GN=ERF098 PE=1 SV=1	EREBP-like factor OS=Salvia splendens OX=180675 GN=EREBP PE=4 SV=1
BMK_Unigene_152771	HSFA4B-1	3.50667	7.81	3.52333	2.71	2.88	3.67	3.97	3.50667	12.49	5.24	5.7	7.81	3.7	4.08	2.79	3.52333	1.94	2.52	3.67	2.71	Heat stress transcription factor A-4b OS=Oryza sativa subsp. japonica OX=39947 GN=HSFA4B PE=2 SV=1	Heat shock transcription factor, other eukaryote OS=Salvia splendens OX=180675 GN=HSFF PE=3 SV=1
BMK_Unigene_477414	HSFA4B-2	8.63	18.59	8.27333	5.12	8.83	6.77	10.29	8.63	29.81	11.52	14.44	18.59	6.86	8.28	9.68	8.27333	5.02	3.31	7.03	5.12	heat stress transcription factor A-4b [Sesamum indicum]
BMK_Unigene_479485	MADS1	9.77	5.34667	8.94	8.3	10.26	11.28	7.77	9.77	3.89	5.98	6.17	5.34667	9.82	5.16	11.84	8.94	11.64	8.45	4.81	8.3	MADS-box transcription factor, plant [Salvia splendens]
BMK_Unigene_156381	MADS27	0.846667	0.25	0.226667	0.52	1.19	0.7	0.65	0.846667	0.34	0.3	0.11	0.25	0.1	0.26	0.32	0.226667	0.79	0.35	0.42	0.52	MADS-box transcription factor 27 OS=Oryza sativa subsp. japonica OX=39947 GN=MADS27 PE=2 SV=2	MADS-box transcription factor, plant OS=Salvia splendens OX=180675 GN=K09264 PE=4 SV=1
BMK_Unigene_480550	MADS28	2.00333	0.913333	0.753333	0.956667	2.55	1.97	1.49	2.00333	0.96	0.66	1.12	0.913333	0.88	0.65	0.73	0.753333	1.14	0.79	0.94	0.956667	MADS-box transcription factor 27 OS=Oryza sativa subsp. japonica OX=39947 GN=MADS27 PE=2 SV=2	MADS-box transcription factor, plant OS=Salvia splendens OX=180675 GN=K09264 PE=4 SV=1
BMK_Unigene_310010	MYB1	30.2767	9.47	8.30667	9.38667	56.57	17.19	17.07	30.2767	8.54	7.41	12.46	9.47	7.55	6.2	11.17	8.30667	14.3	7.89	5.97	9.38667	Myb-like DNA-binding domain	Myb-related protein 1 OS=Arabidopsis thaliana OX=3702 GN=MYR1 PE=1 SV=1	Myb family transcription factor APL OS=Hibiscus syriacus OX=106335 GN=F3Y22_tig00110710pilonHSYRG00039 PE=3 SV=1
BMK_Unigene_110294	TCP14	8.85333	1.69333	3.89333	5.77	13.34	6.21	7.01	8.85333	1	1.14	2.94	1.69333	3.66	2.65	5.37	3.89333	7.3	3.33	6.68	5.77	Transcription factor TCP14 OS=Arabidopsis thaliana OX=3702 GN=TCP14 PE=1 SV=1	TCP domain-containing protein OS=Salvia splendens OX=180675 GN=Saspl_026237 PE=4 SV=1
BMK_Unigene_154377	TCP23	4.85333	12.4267	7.77	6.98667	4.35	4.92	5.29	4.85333	7.83	9.71	19.74	12.4267	8.34	7.02	7.95	7.77	6.17	5.54	9.25	6.98667	Transcription factor TCP23 OS=Arabidopsis thaliana OX=3702 GN=TCP23 PE=1 SV=1	TCP domain-containing protein OS=Handroanthus impetiginosus OX=429701 GN=CDL12_03948 PE=4 SV=1
BMK_Unigene_127605	WRKY1	12.8067	33.9733	27.2567	23.3067	6.88	12.67	18.87	12.8067	41.24	21.67	39.01	33.9733	33.33	31.34	17.1	27.2567	12.73	44.55	12.64	23.3067	WRKY domain-containing protein OS=Salvia splendens OX=180675 GN=Saspl_025850 PE=4 SV=1
BMK_Unigene_473394	WRKY14	40.1233	17.99	20.1267	19.6267	51.36	30.42	38.59	40.1233	24.26	13.73	15.98	17.99	21.62	19.75	19.01	20.1267	21.54	7.02	30.32	19.6267	WRKY DNA -binding domain	Probable WRKY transcription factor 14 OS=Arabidopsis thaliana OX=3702 GN=WRKY14 PE=2 SV=2	WRKY domain-containing protein OS=Salvia splendens OX=180675 GN=Saspl_003519 PE=4 SV=1
BMK_Unigene_008747	WRKY15	18.0733	28.47	18.87	13.0167	21.01	15.16	18.05	18.0733	35.82	26.76	22.83	28.47	18.22	22.02	16.37	18.87	9.35	16.29	13.41	13.0167	WRKY DNA -binding domain	Probable WRKY transcription factor 53 OS=Arabidopsis thaliana OX=3702 GN=WRKY53 PE=1 SV=1	WRKY protein OS=Salvia miltiorrhiza OX=226208 GN=WRKY16 PE=2 SV=1
BMK_Unigene_117575	WRKY16	76.6467	207.723	144.543	126.33	70.5	84.38	75.06	76.6467	208.72	158.62	255.83	207.723	144.86	160.23	128.54	144.543	83.54	158.91	136.54	126.33	WRKY DNA -binding domain	WRKY transcription factor 6 OS=Arabidopsis thaliana OX=3702 GN=WRKY6 PE=1 SV=1	WRKY domain-containing protein OS=Handroanthus impetiginosus OX=429701 GN=CDL12_14626 PE=4 SV=1
BMK_Unigene_439561	WRKY2	8.17667	21.3867	14.6933	21.2567	8.87	6.86	8.8	8.17667	17.69	27.4	19.07	21.3867	8.17	20.75	15.16	14.6933	10.24	40.18	13.35	21.2567	WRKY domain-containing protein OS=Handroanthus impetiginosus OX=429701 GN=CDL12_03675 PE=4 SV=1
BMK_Unigene_150647	WRKY26	24.7333	53.91	32.26	34.8467	13.26	33.35	27.59	24.7333	38.72	55.35	67.66	53.91	33.98	33.85	28.95	32.26	27.08	43.7	33.76	34.8467	WRKY DNA -binding domain	WRKY transcription factor 6 OS=Arabidopsis thaliana OX=3702 GN=WRKY6 PE=1 SV=1	WRKY domain-containing protein OS=Handroanthus impetiginosus OX=429701 GN=CDL12_14626 PE=4 SV=1
BMK_Unigene_016855	WRKY27	9.76333	38.07	14.0533	17.53	8.71	9.87	10.71	9.76333	82.43	17.41	14.37	38.07	15.34	17.55	9.27	14.0533	10.99	20.49	21.11	17.53	WRKY DNA -binding domain;; Plant zinc cluster domain	Probable WRKY transcription factor 11 OS=Arabidopsis thaliana OX=3702 GN=WRKY11 PE=2 SV=2	WRKY protein OS=Salvia miltiorrhiza OX=226208 GN=WRKY27 PE=2 SV=1
BMK_Unigene_304836	WRKY28	28.7	62.47	38.0133	35.8933	23.35	27.51	35.24	28.7	106.61	40.56	40.24	62.47	39.08	35.05	39.91	38.0133	36.09	35.35	36.24	35.8933	WRKY protein OS=Salvia miltiorrhiza OX=226208 GN=WRKY27 PE=2 SV=1
BMK_Unigene_475569	WRKY29	11.2767	26.8933	13.7533	11.6933	8.8	10.67	14.36	11.2767	45.79	16.13	18.76	26.8933	10.33	13.82	17.11	13.7533	9.19	14.11	11.78	11.6933	WRKY protein OS=Salvia miltiorrhiza OX=226208 GN=WRKY27 PE=2 SV=1
BMK_Unigene_029209	WRKY34	4.5	8.7	3.62667	2.07333	6.5	3.14	3.86	4.5	9.7	7.18	9.22	8.7	3.53	3.19	4.16	3.62667	2.37	2.06	1.79	2.07333	WRKY DNA -binding domain	Probable WRKY transcription factor 40 OS=Arabidopsis thaliana OX=3702 GN=WRKY40 PE=1 SV=1	WRKY protein OS=Salvia miltiorrhiza OX=226208 GN=WRKY34 PE=2 SV=1
BMK_Unigene_475277	WRKY42	49.45	123.7	66.26	68.1833	33.45	60	54.9	49.45	154.5	89.03	127.57	123.7	64.39	73.75	60.64	66.26	40.56	81.94	82.05	68.1833	WRKY DNA -binding domain	WRKY transcription factor 42 OS=Arabidopsis thaliana OX=3702 GN=WRKY42 PE=1 SV=1	WRKY protein OS=Salvia miltiorrhiza OX=226208 GN=WRKY35 PE=2 SV=1
BMK_Unigene_145143	WRKY53	14.3967	39.3967	12.2533	8.93	10.11	19.68	13.4	14.3967	54.35	30.84	33	39.3967	11.15	12.18	13.43	12.2533	7.26	6.69	12.84	8.93	WRKY DNA -binding domain	Probable WRKY transcription factor 53 OS=Arabidopsis thaliana OX=3702 GN=WRKY53 PE=1 SV=1	WRKY domain-containing protein OS=Salvia splendens OX=180675 GN=Saspl_009312 PE=4 SV=1
BMK_Unigene_115274	WRKY59	3.14	6.53	3.08333	6.78	1.7	3.37	4.35	3.14	7.25	5.77	6.57	6.53	2.9	4.13	2.22	3.08333	4.63	8.64	7.07	6.78	WRKY DNA -binding domain	Probable WRKY transcription factor 72 OS=Arabidopsis thaliana OX=3702 GN=WRKY72 PE=2 SV=1	WRKY protein (Fragment) OS=Salvia miltiorrhiza OX=226208 GN=WRKY59 PE=2 SV=2
BMK_Unigene_308147	WRKY6	9.63333	38.8867	22.3967	28.4633	3.81	11.63	13.46	9.63333	45.33	18.12	53.21	38.8867	21.75	29.68	15.76	22.3967	12.01	36.8	36.58	28.4633	WRKY DNA -binding domain	WRKY transcription factor 6 OS=Arabidopsis thaliana OX=3702 GN=WRKY6 PE=1 SV=1	WRKY protein OS=Salvia miltiorrhiza OX=226208 GN=WRKY30 PE=2 SV=1
BMK_Unigene_115955	WRKY72	2.1	4.96	3.05333	4.01667	2.24	1.66	2.4	2.1	4.93	4.77	5.18	4.96	3.54	3.4	2.22	3.05333	1.49	6.31	4.25	4.01667	WRKY transcription factor 72B OS=Solanum lycopersicum OX=4081 GN=WRKY72B PE=2 SV=1	WRKY domain-containing protein OS=Salvia splendens OX=180675 GN=Saspl_012563 PE=4 SV=1
BMK_Unigene_306389	WRKY72A	7.42	20.1367	8.56	11.54	3.83	11.27	7.16	7.42	17.37	13.2	29.84	20.1367	6.74	8.63	10.31	8.56	5.78	17.95	10.89	11.54	WRKY DNA -binding domain	WRKY transcription factor 72A OS=Solanum lycopersicum OX=4081 GN=WRKY72A PE=2 SV=1	WRKY domain-containing protein OS=Salvia splendens OX=180675 GN=Saspl_012563 PE=4 SV=1
