# Supplementary material for: Comparative Transcriptome Analysis Revealed Candidate Gene Modules Involved in Salt Stress Response in Sweet Basil and Overexpression of ObWRKY16 and ObPAL2 Enhanced Salt Tolerance of Transgenic Arabidopsis
Source: Plants (Basel). 2024 May 28;13(11):1487. doi: 10.3390/plants13111487 (PMC11174604; doi:10.3390/plants13111487)
Supplement: Supplementary file 1 [file plants-13-01487-s001.zip › Table S4.xlsx]

## Sheet: Sheet1
Gene ID	Name	Primer F	Primer R
BMK_Unigene_311242	ObbHLH2-qRT-PCR	GGTCCCCCAGTTTTTCTTTAC	CAGTTCGTTCCCTCGTCTCTC
BMK_Unigene_135323	ObbHLH112-2-qRT-PCR	GAGACTGACTCGGATTTCTGG	AGTTTTCCCTTTGTTTTGCTT
BMK_Unigene_299647	ObbZIP53-1-qRT-PCR	CCTTCGATATCCCAGACATCC	AACACCAATCCATACCCCATT
BMK_Unigene_010716	ObERF2-qRT-PCR	GCAAGTTTGCGGCGGAGATTA	CTGACGGGTTCGGGCTCATTA
BMK_Unigene_479485	ObMADS1-qRT-PCR	GCCTCTCCCGTTCTTCCTCAG	CCCTCGTCCTTTTACCCACCT
BMK_Unigene_310010	ObMYB1-qRT-PCR	GCTGGCTTCATTCCTTTTCTG	GCGTACCTTCCTCTGGTTTTC
BMK_Unigene_001927	ObE2FE-qRT-PCR	ACCACGCAGAAGGCGAGAAGT	CGAATCGGAGCAAAAAGAATA
BMK_Unigene_005790	ObAREB1-qRT-PCR	GGTGAAGGCGACCCAGATGTT	TGTGGCGGTTGAGACGAAGAA
BMK_Unigene_022538	ObAHL17-qRT-PCR	TATTTTCCTTTGCACTCCCTC	CTATGCTGTTGCCATCATTTT
BMK_Unigene_117575	ObWRKY16-CDS	ATGGACAGAGGAGGATGGGG	TTAGTAATAAAGTATGAGCACACAATCAAC
BMK_Unigene_135502	ObPAL2-CDS	ATGGAGACGCCGATTGGAGT	CTACGAGGCCAACATCTTGTCC
BMK_Unigene_117575	ObWRKY16-vector	CACCATGGACAGAGGAGGATGGGG	TTAGTAATAAAGTATGAGCACACAATCAAC
BMK_Unigene_135502	ObPAL2-vector	CACCATGGAGACGCCGATTGGAGT	CTACGAGGCCAACATCTTGTCC
	Ob18sRNA-inner reference	TTGTTACGACTTCTCCTTCC	GCTCCTACCGATTGAATGG
